# Supplementary material for: Molecular Identification and Phylogenetic Analysis of Ascarids in Wild Animals
Source: Front Vet Sci. 2022 Apr 29;9:891672. doi: 10.3389/fvets.2022.891672 (PMC9100682; doi:10.3389/fvets.2022.891672)
Supplement: Supplementary file 5 [file Data_Sheet_1.ZIP]

Archive with 280 entries (256 files):
- Raw Data/
- Raw Data/COX1/
- Raw Data/COX1/A1-3/
- Raw Data/COX1/A1-3/A1_JB3.ab1
- Raw Data/COX1/A1-3/A1_JB3.seq
- Raw Data/COX1/A1-3/A1_JB4-5.ab1
- Raw Data/COX1/A1-3/A1_JB4-5.seq
- Raw Data/COX1/A1-3/A2_JB3.ab1
- Raw Data/COX1/A1-3/A2_JB3.seq
- Raw Data/COX1/A1-3/A2_JB4-5.ab1
- Raw Data/COX1/A1-3/A2_JB4-5.seq
- Raw Data/COX1/A1-3/A3_JB3.ab1
- Raw Data/COX1/A1-3/A3_JB3.seq
- Raw Data/COX1/A1-3/A3_JB4-5.ab1
- Raw Data/COX1/A1-3/A3_JB4-5.seq
- Raw Data/COX1/AJ1-3/
- Raw Data/COX1/AJ1-3/AJ1_JB3.ab1
- Raw Data/COX1/AJ1-3/AJ1_JB3.seq
- Raw Data/COX1/AJ1-3/AJ1_JB4-5.ab1
- Raw Data/COX1/AJ1-3/AJ1_JB4-5.seq
- Raw Data/COX1/AJ1-3/AJ2_JB3.ab1
- Raw Data/COX1/AJ1-3/AJ2_JB3.seq
- Raw Data/COX1/AJ1-3/AJ2_JB4-5.ab1
- Raw Data/COX1/AJ1-3/AJ2_JB4-5.seq
- Raw Data/COX1/AJ1-3/AJ3_JB3.ab1
- Raw Data/COX1/AJ1-3/AJ3_JB3.seq
- Raw Data/COX1/AJ1-3/AJ3_JB4-5.ab1
- Raw Data/COX1/AJ1-3/AJ3_JB4-5.seq
- Raw Data/COX1/B1-3/
- Raw Data/COX1/B1-3/B1_COX1F-P1.ab1
- Raw Data/COX1/B1-3/B1_COX1F-P1.seq
- Raw Data/COX1/B1-3/B1_COX1F-P2.ab1
- Raw Data/COX1/B1-3/B1_COX1F-P2.seq
- Raw Data/COX1/B1-3/B2_COX1F-P1.ab1
- Raw Data/COX1/B1-3/B2_COX1F-P1.seq
- Raw Data/COX1/B1-3/B2_COX1F-P2.ab1
- Raw Data/COX1/B1-3/B2_COX1F-P2.seq
- Raw Data/COX1/B1-3/B3_JB3.ab1
- Raw Data/COX1/B1-3/B3_JB3.seq
- Raw Data/COX1/B1-3/B3_JB4-5.ab1
- Raw Data/COX1/B1-3/B3_JB4-5.seq
- Raw Data/COX1/C1-3/
- Raw Data/COX1/C1-3/C1_JB3.ab1
- Raw Data/COX1/C1-3/C1_JB3.seq
- Raw Data/COX1/C1-3/C1_JB4-5.ab1
- Raw Data/COX1/C1-3/C1_JB4-5.seq
- Raw Data/COX1/C1-3/C2_JB3.ab1
- Raw Data/COX1/C1-3/C2_JB3.seq
- Raw Data/COX1/C1-3/C2_JB4-5.ab1
- Raw Data/COX1/C1-3/C2_JB4-5.seq
- Raw Data/COX1/C1-3/C3_JB3.ab1
- Raw Data/COX1/C1-3/C3_JB3.seq
- Raw Data/COX1/C1-3/C3_JB4-5.ab1
- Raw Data/COX1/C1-3/C3_JB4-5.seq
- Raw Data/COX1/CL1-3/
- Raw Data/COX1/CL1-3/CL1_JB3.ab1
- Raw Data/COX1/CL1-3/CL1_JB3.seq
- Raw Data/COX1/CL1-3/CL1_JB4-5.ab1
- Raw Data/COX1/CL1-3/CL1_JB4-5.seq
- Raw Data/COX1/CL1-3/CL2_JB3.ab1
- Raw Data/COX1/CL1-3/CL2_JB3.seq
- Raw Data/COX1/CL1-3/CL2_JB4-5.ab1
- Raw Data/COX1/CL1-3/CL2_JB4-5.seq
- Raw Data/COX1/CL1-3/CL3_JB3.ab1
- Raw Data/COX1/CL1-3/CL3_JB3.seq
- Raw Data/COX1/CL1-3/CL3_JB4-5.ab1
- Raw Data/COX1/CL1-3/CL3_JB4-5.seq
- Raw Data/COX1/COX1.fas
- Raw Data/COX1/Gel electrophoresis results of cox1.jpg
- Raw Data/COX1/PE1-3/
- Raw Data/COX1/PE1-3/PE1_JB3.ab1
- Raw Data/COX1/PE1-3/PE1_JB3.seq
- Raw Data/COX1/PE1-3/PE1_JB4-5.ab1
- Raw Data/COX1/PE1-3/PE1_JB4-5.seq
- Raw Data/COX1/PE1-3/PE2_JB3.ab1
- Raw Data/COX1/PE1-3/PE2_JB3.seq
- Raw Data/COX1/PE1-3/PE2_JB4-5.ab1
- Raw Data/COX1/PE1-3/PE2_JB4-5.seq
- Raw Data/COX1/PE1-3/PE3_JB3.ab1
- Raw Data/COX1/PE1-3/PE3_JB3.seq
- Raw Data/COX1/PE1-3/PE3_JB4-5.ab1
- Raw Data/COX1/PE1-3/PE3_JB4-5.seq
- Raw Data/COX1/S1-3/
- Raw Data/COX1/S1-3/S1_JB3.ab1
- Raw Data/COX1/S1-3/S1_JB3.seq
- Raw Data/COX1/S1-3/S1_JB4-5.ab1
- Raw Data/COX1/S1-3/S1_JB4-5.seq
- Raw Data/COX1/S1-3/S2_JB3.ab1
- Raw Data/COX1/S1-3/S2_JB3.seq
- Raw Data/COX1/S1-3/S2_JB4-5.ab1
- Raw Data/COX1/S1-3/S2_JB4-5.seq
- Raw Data/COX1/S1-3/S3_JB3.ab1
- Raw Data/COX1/S1-3/S3_JB3.seq
- Raw Data/COX1/S1-3/S3_JB4-5.ab1
- Raw Data/COX1/S1-3/S3_JB4-5.seq
- Raw Data/COX1/SCT1-3/
- Raw Data/COX1/SCT1-3/SCT1_JB3.ab1
- Raw Data/COX1/SCT1-3/SCT1_JB3.seq
- Raw Data/COX1/SCT1-3/SCT1_JB4-5.ab1
- Raw Data/COX1/SCT1-3/SCT1_JB4-5.seq
- Raw Data/COX1/SCT1-3/SCT2_JB3.ab1
- Raw Data/COX1/SCT1-3/SCT2_JB3.seq
- Raw Data/COX1/SCT1-3/SCT2_JB4-5.ab1
- Raw Data/COX1/SCT1-3/SCT2_JB4-5.seq
- Raw Data/COX1/SCT1-3/SCT3_JB3.ab1
- Raw Data/COX1/SCT1-3/SCT3_JB3.seq
- Raw Data/COX1/SCT1-3/SCT3_JB4-5.ab1
- Raw Data/COX1/SCT1-3/SCT3_JB4-5.seq
- Raw Data/COX1/ST1-3/
- Raw Data/COX1/ST1-3/ST1_JB3.ab1
- Raw Data/COX1/ST1-3/ST1_JB3.seq
- Raw Data/COX1/ST1-3/ST1_JB4-5.ab1
- Raw Data/COX1/ST1-3/ST1_JB4-5.seq
- Raw Data/COX1/ST1-3/ST2_JB3.ab1
- Raw Data/COX1/ST1-3/ST2_JB3.seq
- Raw Data/COX1/ST1-3/ST2_JB4-5.ab1
- Raw Data/COX1/ST1-3/ST2_JB4-5.seq
- Raw Data/COX1/ST1-3/ST3_JB3.ab1
- Raw Data/COX1/ST1-3/ST3_JB3.seq
- Raw Data/COX1/ST1-3/ST3_JB4-5.ab1
- Raw Data/COX1/ST1-3/ST3_JB4-5.seq
- Raw Data/COX1/WL1-3/
- Raw Data/COX1/WL1-3/WL1_JB3.ab1
- Raw Data/COX1/WL1-3/WL1_JB3.seq
- Raw Data/COX1/WL1-3/WL1_JB4-5.ab1
- Raw Data/COX1/WL1-3/WL1_JB4-5.seq
- Raw Data/COX1/WL1-3/WL2_JB3.ab1
- Raw Data/COX1/WL1-3/WL2_JB3.seq
- Raw Data/COX1/WL1-3/WL2_JB4-5.ab1
- Raw Data/COX1/WL1-3/WL2_JB4-5.seq
- Raw Data/COX1/WL1-3/WL3_JB3.ab1
- Raw Data/COX1/WL1-3/WL3_JB3.seq
- Raw Data/COX1/WL1-3/WL3_JB4-5.ab1
- Raw Data/COX1/WL1-3/WL3_JB4-5.seq
- Raw Data/ITS/
- Raw Data/ITS/A1-A3/
- Raw Data/ITS/A1-A3/A1_BD1.ab1
- Raw Data/ITS/A1-A3/A1_BD1.seq
- Raw Data/ITS/A1-A3/A1_BD2.ab1
- Raw Data/ITS/A1-A3/A1_BD2.seq
- Raw Data/ITS/A1-A3/A2_BD1.ab1
- Raw Data/ITS/A1-A3/A2_BD1.seq
- Raw Data/ITS/A1-A3/A2_BD2.ab1
- Raw Data/ITS/A1-A3/A2_BD2.seq
- Raw Data/ITS/A1-A3/A3_BD1.ab1
- Raw Data/ITS/A1-A3/A3_BD1.seq
- Raw Data/ITS/A1-A3/A3_BD2.ab1
- Raw Data/ITS/A1-A3/A3_BD2.seq
- Raw Data/ITS/AJ1-AJ3/
- Raw Data/ITS/AJ1-AJ3/AJ1_BD1.ab1
- Raw Data/ITS/AJ1-AJ3/AJ1_BD1.seq
- Raw Data/ITS/AJ1-AJ3/AJ1_BD2.ab1
- Raw Data/ITS/AJ1-AJ3/AJ1_BD2.seq
- Raw Data/ITS/AJ1-AJ3/AJ2_BD1.ab1
- Raw Data/ITS/AJ1-AJ3/AJ2_BD1.seq
- Raw Data/ITS/AJ1-AJ3/AJ3_BD1.ab1
- Raw Data/ITS/AJ1-AJ3/AJ3_BD1.seq
- Raw Data/ITS/AJ1-AJ3/AJ3_BD2.ab1
- Raw Data/ITS/AJ1-AJ3/AJ3_BD2.seq
- Raw Data/ITS/AJ1-AJ3/AJ_BD2.ab1
- Raw Data/ITS/AJ1-AJ3/AJ_BD2.seq
- Raw Data/ITS/B1-B2/
- Raw Data/ITS/B1-B2/B1_BD1.ab1
- Raw Data/ITS/B1-B2/B1_BD1.seq
- Raw Data/ITS/B1-B2/B1_BD2.ab1
- Raw Data/ITS/B1-B2/B1_BD2.seq
- Raw Data/ITS/B1-B2/B2_BD1.ab1
- Raw Data/ITS/B1-B2/B2_BD1.seq
- Raw Data/ITS/B1-B2/B2_BD2.ab1
- Raw Data/ITS/B1-B2/B2_BD2.seq
- Raw Data/ITS/B1-B2/B3_BD1.ab1
- Raw Data/ITS/B1-B2/B3_BD1.seq
- Raw Data/ITS/B1-B2/B3_BD2.ab1
- Raw Data/ITS/B1-B2/B3_BD2.seq
- Raw Data/ITS/C1-C3/
- Raw Data/ITS/C1-C3/C1_M13F.ab1
- Raw Data/ITS/C1-C3/C1_M13F.seq
- Raw Data/ITS/C1-C3/C1_M13R.ab1
- Raw Data/ITS/C1-C3/C1_M13R.seq
- Raw Data/ITS/C1-C3/C2_M13F.ab1
- Raw Data/ITS/C1-C3/C2_M13F.seq
- Raw Data/ITS/C1-C3/C2_M13R.ab1
- Raw Data/ITS/C1-C3/C2_M13R.seq
- Raw Data/ITS/C1-C3/C3_M13F.ab1
- Raw Data/ITS/C1-C3/C3_M13F.seq
- Raw Data/ITS/C1-C3/C3_M13R.ab1
- Raw Data/ITS/C1-C3/C3_M13R.seq
- Raw Data/ITS/CL1-CL3/
- Raw Data/ITS/CL1-CL3/CL1_M13F.ab1
- Raw Data/ITS/CL1-CL3/CL1_M13F.seq
- Raw Data/ITS/CL1-CL3/CL1_M13R.ab1
- Raw Data/ITS/CL1-CL3/CL1_M13R.seq
- Raw Data/ITS/CL1-CL3/CL2_M13F.ab1
- Raw Data/ITS/CL1-CL3/CL2_M13F.seq
- Raw Data/ITS/CL1-CL3/CL2_M13R.ab1
- Raw Data/ITS/CL1-CL3/CL2_M13R.seq
- Raw Data/ITS/CL1-CL3/CL3_M13F.ab1
- Raw Data/ITS/CL1-CL3/CL3_M13F.seq
- Raw Data/ITS/CL1-CL3/CL3_M13R.ab1
- Raw Data/ITS/CL1-CL3/CL3_M13R.seq
- Raw Data/ITS/Gel electrophoresis results of ITS.jpg
- Raw Data/ITS/ITS.fasta
- Raw Data/ITS/P1-P3/
- Raw Data/ITS/P1-P3/P1_BD1.ab1
- Raw Data/ITS/P1-P3/P1_BD1.seq
- Raw Data/ITS/P1-P3/P1_BD2.ab1
- Raw Data/ITS/P1-P3/P1_BD2.seq
- Raw Data/ITS/P1-P3/P2_BD1.ab1
- Raw Data/ITS/P1-P3/P2_BD1.seq
- Raw Data/ITS/P1-P3/P2_BD2.ab1
- Raw Data/ITS/P1-P3/P2_BD2.seq
- Raw Data/ITS/P1-P3/P3_BD1.ab1
- Raw Data/ITS/P1-P3/P3_BD1.seq
- Raw Data/ITS/P1-P3/P3_BD2.ab1
- Raw Data/ITS/P1-P3/P3_BD2.seq
- Raw Data/ITS/PE1-PE3/
- Raw Data/ITS/PE1-PE3/PE1_BD1.ab1
- Raw Data/ITS/PE1-PE3/PE1_BD1.seq
- Raw Data/ITS/PE1-PE3/PE1_BD2.ab1
- Raw Data/ITS/PE1-PE3/PE1_BD2.seq
- Raw Data/ITS/PE1-PE3/PE2_BD1.ab1
- Raw Data/ITS/PE1-PE3/PE2_BD1.seq
- Raw Data/ITS/PE1-PE3/PE2_BD2.ab1
- Raw Data/ITS/PE1-PE3/PE2_BD2.seq
- Raw Data/ITS/PE1-PE3/PE3_BD1.ab1
- Raw Data/ITS/PE1-PE3/PE3_BD1.seq
- Raw Data/ITS/PE1-PE3/PE3_BD2.ab1
- Raw Data/ITS/PE1-PE3/PE3_BD2.seq
- Raw Data/ITS/S1-S3/
- Raw Data/ITS/S1-S3/S1_BD1.ab1
- Raw Data/ITS/S1-S3/S1_BD1.seq
- Raw Data/ITS/S1-S3/S1_BD2.ab1
- Raw Data/ITS/S1-S3/S1_BD2.seq
- Raw Data/ITS/S1-S3/S2_BD1.ab1
- Raw Data/ITS/S1-S3/S2_BD1.seq
- Raw Data/ITS/S1-S3/S2_BD2.ab1
- Raw Data/ITS/S1-S3/S2_BD2.seq
- Raw Data/ITS/S1-S3/S3_BD1.ab1
- Raw Data/ITS/S1-S3/S3_BD1.seq
- Raw Data/ITS/S1-S3/S3_BD2.ab1
- Raw Data/ITS/S1-S3/S3_BD2.seq
- Raw Data/ITS/SCT1-SCT3/
- Raw Data/ITS/SCT1-SCT3/SCT1_BD1.ab1
- Raw Data/ITS/SCT1-SCT3/SCT1_BD1.seq
- Raw Data/ITS/SCT1-SCT3/SCT1_BD2.ab1
- Raw Data/ITS/SCT1-SCT3/SCT1_BD2.seq
- Raw Data/ITS/SCT1-SCT3/SCT2_BD1.ab1
- Raw Data/ITS/SCT1-SCT3/SCT2_BD1.seq
- Raw Data/ITS/SCT1-SCT3/SCT2_BD2.ab1
- Raw Data/ITS/SCT1-SCT3/SCT2_BD2.seq
- Raw Data/ITS/SCT1-SCT3/SCT3_BD1.ab1
- Raw Data/ITS/SCT1-SCT3/SCT3_BD1.seq
- Raw Data/ITS/SCT1-SCT3/SCT3_BD2.ab1
- Raw Data/ITS/SCT1-SCT3/SCT3_BD2.seq
- Raw Data/ITS/ST1-ST3/
- Raw Data/ITS/ST1-ST3/ST1_BD1.ab1
- Raw Data/ITS/ST1-ST3/ST1_BD1.seq
- Raw Data/ITS/ST1-ST3/ST1_BD2.ab1
- Raw Data/ITS/ST1-ST3/ST1_BD2.seq
- Raw Data/ITS/ST1-ST3/ST2_BD1.ab1
- Raw Data/ITS/ST1-ST3/ST2_BD1.seq
- Raw Data/ITS/ST1-ST3/ST2_BD2.ab1
- Raw Data/ITS/ST1-ST3/ST2_BD2.seq
- Raw Data/ITS/ST1-ST3/ST3_BD1.ab1
- Raw Data/ITS/ST1-ST3/ST3_BD1.seq
- Raw Data/ITS/ST1-ST3/ST3_BD2.ab1
- Raw Data/ITS/ST1-ST3/ST3_BD2.seq
- Raw Data/ITS/WL1-WL3/
- Raw Data/ITS/WL1-WL3/WL1_BD1.ab1
- Raw Data/ITS/WL1-WL3/WL1_BD1.seq
- Raw Data/ITS/WL1-WL3/WL1_BD2.ab1
- Raw Data/ITS/WL1-WL3/WL1_BD2.seq
- Raw Data/ITS/WL1-WL3/WL2_BD1.ab1
- Raw Data/ITS/WL1-WL3/WL2_BD1.seq
- Raw Data/ITS/WL1-WL3/WL2_BD2.ab1
- Raw Data/ITS/WL1-WL3/WL2_BD2.seq
- Raw Data/ITS/WL1-WL3/WL3_BD1.ab1
- Raw Data/ITS/WL1-WL3/WL3_BD1.seq
- Raw Data/ITS/WL1-WL3/WL3_BD2.ab1
- Raw Data/ITS/WL1-WL3/WL3_BD2.seq
