# Supplementary material for: Molecular Identification and Phylogenetic Analysis of Ascarids in Wild Animals
Source: Front Vet Sci. 2022 Apr 29;9:891672. doi: 10.3389/fvets.2022.891672 (PMC9100682; doi:10.3389/fvets.2022.891672)
Supplement: Supplementary file 5 [file Data_Sheet_1.ZIP › Raw Data/COX1/COX1.fas]

>WL1
TTTTTTGGGCATCCTGAGGTTTATATTTTGATTCTTCCTGCTTTTGGTATTATTAGTCAGAGTAGTTTATATTTGACTGGTAAGAAGGAGGTTTTTGGTTCTTTGGGTATGGTTTATGCTATTTTAAGTATTGGGTTGATTGGTTGTGTTGTTTGGGCTCATCATATGTATACTGTTGGTATGGATTTGGATTCTCGTGCTTATTTTACTGCGGCTACTATGGTTATTGCTGTTCCTACTGGTGTTAAGGTTTTTAGTTGGTTGGCTACATTGTTTGGTATGAAAATGGTGTTTCAGCCATTACTTTTGTGGGTAATAGGTTTTATTTTTTTATTTACTATTGGTGGTTTGACTGGTGTTATGTTATCTAATTCTAGTTTGGATATTATCTTGCATGATACTTATTATGTTGTTAGTCATTTTCATTATGTTCTTTCTTTA
>WL2
TTTTTTGGGCATCCTGAGGTTTATATTTTGATTCTTCCTGCTTTTGGTATTATTAGTCAGAGTAGTTTATATTTGACTGGTAAGAAGGAGGTTTTTGGTTCTTTGGGTATGGTTTATGCTATTTTAAGTATTGGGTTGATTGGTTGTGTTGTTTGGGCTCATCATATGTATACTGTTGGTATGGATTTGGATTCTCGTGCTTATTTTACTGCGGCTACTATGGTTATTGCTGTTCCTACTGGTGTTAAGGTTTTTAGTTGGTTGGCTACATTGTTTGGTATGAAAATGGTGTTTCAGCCATTACTTTTGTGGGTAATAGGTTTTATTTTTTTATTTACTATTGGTGGTTTGACTGGTGTTATGTTATCTAATTCTAGTTTGGATATTATCTTGCATGATACTTATTATGTTGTTAGTCATTTTCATTATGTTCTTTCTTTA
>WL3
TTTTTTGGGCATCCTGAGGTTTATATTTTGATTCTTCCTGCTTTTGGTATTGTTAGTCAGAGTAGTTTATATTTGACTGGTAAGAAGGAGGTTTTTGGTTCTTTGGGTATGGTTTATGCTATTTTAAGTATTGGGTTGATTGGTTGTGTTGTTTGGGCTCATCATATGTATACTGTTGGTATGGATTTGGATTCTCGTGCTTATTTTACTGCGGCTACTATGGTTATTGCTGTTCCTACTGGTGTTAAGGTTTTTAGTTGGTTGGCTACATTGTTTGGTATGAAAATGGTGTTTCAGCCATTACTTTTGTGGGTAATAGGTTTTATTTTTTTATTTACTATTGGTGGTTTGACTGGTGTTATGTTATCTAATTCTAGTTTGGATATTATCTTGCATGATACTTATTATGTTGTTAGTCATTTTCATTATGTTCTTTCTTTA
>ST1
TTTTTTGGGCATCCTGAGGTTTATATTTTGATTCTTCCTGCTTTTGGTATTATTAGTCAGAGTAGTTTATATTTGACTGGTAAGAAGGAGGTTTTTGGTTCTTTGGGTATGGTTTATGCTATTTTAAGTATTGGGTTGATTGGTTGTGTTGTTTGGGCTCATCATATGTATACTGTTGGTATGGATTTGGATTCTCGTGCTTATTTTACTGCGGCTACTATGGTTATTGCTGTTCCTACTGGTGTTAAGGTTTTTAGTTGGTTGGCTACATTGTTTGGTATGAAAATGGTGTTTCAGCCATTACTTTTGTGGGTAATAGGTTTTATTTTTTTATTTACTATTGGTGGTTTGACTGGTGTTATGTTATCTAATTCTAGTTTGGATATTATCTTGCATGATACTTATTATGTTGTTAGTCATTTTCATTATGTTCTTTCTTTA
>ST2
TTTTTTGGGCATCCTGAGGTTTATATTTTGATTCTTCCTGCTTTTGGTATTATTAGTCAGAGTAGTTTATATTTGACTGGTAAGAAGGAGGTTTTTGGTTCTTTGGGTATGGTTTATGCTATTTTAAGTATTGGGTTGATTGGTTGTGTTGTTTGGGCTCATCATATGTATACTGTTGGTATGGATTTGGATTCTCGTGCTTATTTTACTGCGGCTACTATGGTTATTGCTGTTCCTACTGGTGTTAAGGTTTTTAGTTGGTTGGCTACATTGTTTGGTATGAAAATGGTGTTTCAGCCATTACTTTTGTGGGTAATAGGTTTTATTTTTTTATTTACTATTGGTGGTTTGACTGGTGTTATGTTATCTAATTCTAGTTTGGATATTATCTTGCATGATACTTATTATGTTGTTAGTCATTTTCATTATGTTCTTTCTTTA
>ST3
TTTTTTGGGCATCCTGAGGTTTATATTTTGATTCTTCCTGCTTTTGGTATTATTAGTCAGAGTAGTTTATATTTGACTGGTAAGAAGGAGGTTTTTGGTTCTTTGGGTATGGTTTATGCTATTTTAAGTATTGGGTTGATTGGTTGTGTTGTTTGGGCTCATCATATGTATACTGTTGGTATGGATTTGGATTCTCGTGCTTATTTTACTGCGGCTACTATGGTTATTGCTGTTCCTACTGGTGTTAAGGTTTTTAGTTGGTTGGCTACATTGTTTGGTATGAAAATGGTGTTTCAGCCATTACTTTTGTGGGTAATAGGTTTTATTTTTTTATTTACTATTGGTGGTTTGACTGGTGTTATGTTATCTAATTCTAGTTTGGATATTATCTTGCATGATACTTATTATGTTGTTAGTCATTTTCATTATGTTCTTTCTTTA
>SCT1
TTTTTTGGGCATCCTGAGGTTTATATTTTGATTCTTCCTGCTTTTGGTATTATTAGTCAAAGTAGTTTATATTTGACTGGTAAAAAGGAGGTTTTTGGTTCTTTGGGTATGGTTTATGCTATTTTAAGTATTGGGTTGATTGGTTGTGTTGTTTGGGCTCATCATATGTATACTGTTGGTATGGATTTGGATTCTCGTGCTTATTTTACTGCGGCTACTATGGTTATTGCTGTTCCTACTGGTGTTAAGGTTTTTAGTTGGTTGGCCACATTGTTTGGTATGAAGATGGTGTTTCAGCCGTTGCTTTTATGGGTAATAGGTTTTATTTTTTTATTTACTATTGGTGGTTTGACTGGTGTTATGTTATCTAATTCTAGTTTGGACATTATTTTGCATGATACTTATTATGTTGTTAGTCATTTTCATTATGTTCTTTCTTTA
>SCT2
TTTTTTGGGCATCCTGAGGTTTATATTTTGATTCTTCCTGCTTTTGGTATTATTAGTCAAAGTAGTTTATATTTGACTGGTAAAAAGGAGGTTTTTGGTTCTTTGGGTATGGTTTATGCTATTTTAAGTATTGGGTTGATTGGTTGTGTTGTTTGGGCTCATCATATGTATACTGTTGGTATGGATTTGGATTCTCGTGCTTATTTTACTGCGGCTACTATGGTTATTGCTGTTCCTACTGGTGTTAAGGTTTTTAGTTGGTTGGCCACATTGTTTGGTATGAAGATGGTGTTTCAGCCGTTGCTTTTATGGGTAATAGGTTTTATTTTTTTATTTACTATTGGTGGTTTGACTGGTGTTATGTTATCTAATTCTAGTTTGGACATTATTTTGCATGATACTTATTATGTTGTTAGTCATTTTCATTATGTTCTTTCTTTA
>SCT3
TTTTTTGGGCATCCTGAGGTTTATATTTTGATTCTTCCTGCTTTTGGTATTATTAGTCAAAGTAGTTTATATTTGACTGGTAAAAAGGAGGTTTTTGGTTCTTTGGGTATGGTTTATGCTATTTTAAGTATTGGGTTGATTGGTTGTGTTGTTTGGGCTCATCATATGTATACTGTTGGTATGGATTTGGATTCTCGTGCTTATTTTACTGCGGCTACTATGGTTATTGCTGTTCCTACTGGTGTTAAGGTTTTTAGTTGGTTGGCCACATTGTTTGGTATGAAGATGGTGTTTCAGCCGTTGCTTTTATGGGTAATAGGTTTTATTTTTTTATTTACTATTGGTGGTTTGACTGGTGTTATGTTATCTAATTCTAGTTTGGACATTATTTTGCATGATACTTATTATGTTGTTAGTCATTTTCATTATGTTCTTTCTTTA
>AJ1
TTTTTTGGGCATCCTGAGGTTTATATTTTGATTCTTCCTGCTTTTGGTATTATTAGTCAGAGTAGTTTATATTTGACTGGTAAGAAGGAGGTTTTTGGTTCTTTGGGTATGGTTTATGCTATTTTAAGTATTGGGTTGATTGGTTGTGTTGTTTGGGCTCATCATATGTATACTGTTGGTATGGATTTGGATTCTCGTGCTTATTTTACTGCGGCTACTATGGTTATTGCTGTTCCTACTGGTGTTAAGGTTTTTAGTTGGTTGGCTACATTGTTTGGTATGAAAATGGTGTTTCAGCCATTACTTTTGTGGGTAATAGGTTTTATTTTTTTATTTACTATTGGTGGTTTGACTGGTGTTATGTTATCTAATTCTAGTTTGGATATTATCTTGCATGATACTTATTATGTTGTTAGTCATTTTCATTATGTTCTTTCTTTA
>AJ2
TTTTTTGGGCATCCTGAGGTTTATATTTTGATTCTTCCTGCTTTTGGTATTATTAGTCAGAGTAGTTTATATTTGACTGGTAAGAAGGAGGTTTTTGGTTCTTTGGGTATGGTTTATGCTATTTTAAGTATTGGGTTGATTGGTTGTGTTGTTTGGGCTCATCATATGTATACTGTTGGTATGGATTTGGATTCTCGTGCTTATTTTACTGCGGCTACTATGGTTATTGCTGTTCCTACTGGTGTTAAGGTTTTTAGTTGGTTGGCTACATTGTTTGGTATGAAAATGGTGTTTCAGCCATTACTTTTGTGGGTAATAGGTTTTATTTTTTTATTTACTATTGGTGGTTTGACTGGTGTTATGTTATCTAATTCTAGTTTGGATATTATCTTGCATGATACTTATTATGTTGTTAGTCATTTTCATTATGTTCTTTCTTTA
>AJ3
TTTTTTGGGCATCCTGAGGTTTATATTTTGATTCTTCCTGCTTTTGGTATTATTAGTCAGAGTAGTTTATATTTGACTGGTAAGAAGGAGGTTTTTGGTTCTTTGGGTATGGTTTATGCTATTTTAAGTATTGGGTTGATTGGTTGTGTTGTTTGGGCTCATCATATGTATACTGTTGGTATGGATTTGGATTCTCGTGCTTATTTTACTGCGGCTACTATGGTTATTGCTGTTCCTACTGGTGTTAAGGTTTTTAGTTGGTTGGCTACATTGTTTGGTATGAAAATGGTGTTTCAGCCATTACTTTTGTGGGTAATAGGTTTTATTTTTTTATTTACTATTGGTGGTTTGACTGGTGTTATGTTATCTAATTCTAGTTTGGATATTATCTTGCATGATACTTATTATGTTGTTAGTCATTTTCATTATGTTCTTTCTTTA
>PE1
TTTTTTGGGCATCCTGAGGTTTATATCTTAATTTTACCGGCTTTTGGAATTATTAGTCAAAGGAGATTATATTTGACTGGTAAGAAAGAAGTTTTTGGGTCTTTGGGGATGGTTTATGCTATTTTAAGTATTGGTTTAATTGGATGCGTGGTTTGGGCTCATCATATGTATACTGTGGGTATGGATCTTGATTCCCGGGCTTATTTTACGGCGGCGACTATGGTTATTGCGGTTCCTACGGGGGTGAAGGTTTTTAGTTGGTTGGCTACTTTGTTTGGTATGAAGATGGTTTTTCAGCCTTTGCTTTTGTGGGTGATGGGTTTTATTTTTTTGTTTACTATTGGGGGTTTGACTGGTGTGATGTTGTCTAATTCTAGGTTGGATATTATTTTGCATGATACTTATTATGTTGTTAGTCATTTTCATTATGTTCTTTCTTTA
>PE2
TTTTTTGGGCATCCTGAGGTTTATATCTTAATTTTACCGGCTTTTGGAATTATTAGTCAAAGGAGATTATATTTGACTGGTAAGAAAGAAGTTTTTGGGTCTTTGGGGATGGTTTATGCTATTTTAAGTATTGGTTTAATTGGATGCGTGGTTTGGGCTCATCATATGTATACTGTGGGTATGGATCTTGATTCCCGGGCTTATTTTACGGCGGCGACTATGGTTATTGCGGTTCCTACGGGGGTGAAGGTTTTTAGTTGGTTGGCTACTTTGTTTGGTATGAAGATGGTTTTTCAGCCTTTGCTTTTGTGGGTGATGGGTTTTATTTTTTTGTTTACTATTGGGGGTTTGACTGGTGTGATGTTGTCTAATTCTAGGTTGGATATTATTTTGCATGATACTTATTATGTTGTTAGTCATTTTCATTATGTTCTTTCTTTA
>PE3
TTTTTTGGGCATCCTGAGGTTTATATCTTAATTTTACCGGCTTTTGGAATTATTAGTCAAAGGAGATTATATTTGACTGGTAAGAAAGAAGTTTTTGGGTCTTTGGGGATGGTTTATGCTATTTTAAGTATTGGTTTAATTGGATGCGTGGTTTGGGCTCATCATATGTATACTGTGGGTATGGATCTTGATTCCCGGGCTTATTTTACGGCGGCGACTATGGTTATTGCGGTTCCTACGGGGGTGAAGGTTTTTAGTTGGTTGGCTACTTTGTTTGGTATGAAGATGGTTTTTCAGCCTTTGCTTTTGTGGGTGATGGGTTTTATTTTTTTGTTTACTATTGGGGGTTTGACTGGTGTGATGTTGTCTAATTCTAGGTTGGATATTATTTTGCATGATACTTATTATGTTGTTAGTCATTTTCATTATGTTCTTTCTTTA
>A1
TTTTTTGGGCATCCTGAGGTTTATATTTTGATTTTACCAGCTTTTGGTATTATTAGTCATAGAAGTTTGTATTTGACTGGTAAGAAGGAGGTTTTTGGATCTTTGGGTATGGTTTATGCTATTTTAAGTATTGCTCTGATTGGTTGTGTTGTTTGGGCTCACCATATATATACTGTTGGTATGGATTTGGATACTCGGGCATATTTTACTGCTGCTACTATGGTTATTGCTGTTCCCACTGGTGTTAAGGTTTTTAGGTGGCTGGCAACTTTATTTGGTACTAAGATGGTTTTTCAACCTTTGTTGTTGTGAGTTATAGGATTTATTTTTTTGTTTACTATTGGTGGTCTCACTGGTGTTATGTTGTCTAATTCTAGTCTTGATATTATTTTGCATGATACTTATTATGTGGTTAGTCATTTTCATTATGTTCTTTCTTTA
>A2
TTTTTTGGGCATCCTGAGGTTTATATTTTGATTTTTCCTGCTTTTGGTATTATTAGTCAGAGTAGGTTATATTTGACTGGTAAGAAGGAGGTTTTTGGTTCTTTGGGTATGGTTTATGCTATTTTAAGTATTGGGTTGATTGGTTGTGTTGTTTGGGCTCATCATATGTATACTGTAGGTATGGATTTGGATTCTCGTGCTTATTTTACTGCGGCTACTATGGTTATTGCGGTTCCTACGGGTGTCAAGGTTTTTAGTTGGTTGGCCACATTGTTTGGTATGAAAATGGTGTTTCAGCCATTACTTTTGTGGGTTATGGGTTTTATTTTTTTATTTACTATTGGTGGTTTGACTGGGGTTATGTTATCTAATTCTAGTTTGGATATTATCTTGCATGATACTTATTATGTTGTTAGACATTTTCATTATGTTCTTTCTTTA
>A3
TTTTTTGGGCATCCTGAGGTTTATATTTTGATTTTACCAGCTTTTGGTATTATTAGTCATAGAAGTTTGTATTTGACTGGTAAGAAGGAGGTTTTTGGATCTTTGGGTATGGTTTATGCTATTTTAAGTATTGCTCTGATTGGTTGTGTTGTTTGGGCTCACCATATATATACTGTTGGTATGGATTTGGATACTCGGGCATATTTTACTGCTGCTACTATGGTTATTGCTGTTCCCACTGGTGTTAAGGTTTTTAGGTGACTGGCAACTTTATTTGGTACTAAGATGGTTTTTCAACCTTTGTTGTTGTGAGTTATAGGATTTATTTTTTTGTTTACTATTGGTGGTCTCACTGGTGTTATGTTGTCTAATTCTAGTCTTGATATTATTTTGCATGATACTTATTATGTGGTTAGTCATTTTCATTATGTTCTTTCTTTA
>P1
TTTTTTGGGCATCCTGAGGTTTATATTTTGATTTTACCAGCTTTTGGTATTATTAGTCATAGAAGTTTGTATTTGACTGGTAAGAAGGAGGTTTTTGGATCTTTGGGTATGGTTTATGCTATTTTAAGTATTGCTCTGATTGGTTGTGTTGTTTGGGCTCACCATATATATACTGTTGGTATGGATTTGGATACTCGGGCATATTTTACTGCTGCTACTATGGTTATTGCTGTTCCCACTGGTGTTAAGGTTTTTAGGTGACTGGCAACTTTATTTGGTACTAAGATGGTTTTTCAACCTTTGTTGTTGTGAGTTATAGGATTTATTTTTTTGTTTACTATTGGTGGTCTCACTGGTGTTATGTTGTCTAATTCTAGTCTTGATATTATTTTGCATGATACTTATTATGTGGTTAGTCATTTTCATTATGTTCTTTCTTTA
>P2
TTTTTTGGGCATCCTGAGGTTTATATTTTGATTTTACCAGCTTTTGGTATTATTAGTCATAGAAGTTTGTATTTGACTGGTAAGAAGGAGGTTTTTGGATCTTTGGGTATGGTTTATGCTATTTTAAGTATTGCTCTGATTGGTTGTGTTGTTTGGGCTCACCATATATATACTGTTGGTATGGATTTGGATACTCGGGCATATTTTACTGCTGCTACTATGGTTATTGCTGTTCCCACTGGTGTTAAGGTTTTTAGGTGACTGGCAACTTTATTTGGTACTAAGATGGTTTTTCAACCTTTGTTGTTGTGAGTTATAGGATTTATTTTTTTGTTTACTATTGGTGGTCTCACTGGTGTTATGTTGTCTAATTCTAGTCTTGATATTATTTTGCATGATACTTATTATGTGGTTAGTCATTTTCATTATGTTCTTTCTTTA
>P3
TTTTTTGGGCATCCTGAGGTTTATATTTTGATTTTACCAGCTTTTGGTATTATTAGTCATAGAAGTTTGTATTTGACTGGTAAGAAGGAGGTTTTTGGATCTTTGGGTATGGTTTATGCTATTTTAAGTATTGCTCTGATTGGTTGTGTTGTTTGGGCTCACCATATATATACTGTTGGTATGGATTTGGATACTCGGGCATATTTTACTGCTGCTACTATGGTTATTGCTGTTCCCACTGGTGTTAAGGTTTTTAGGTGACTGGCAACTTTATTTGGTACTAAGATGGTTTTTCAACCTTTGTTGTTGTGAGTTATAGGATTTATTTTTTTGTTTACTATTGGTGGTCTCACTGGTGTTATGTTGTCTAATTCTAGTCTTGATATTATTTTGCATGATACTTATTATGTGGTTAGTCATTTTCATTATGTTCTTTCTTTA
>C1
TTTTTTGGGCATCCTGAGGTTTATATTCTTATTTTACCTGCTTTTGGTATTATTAGGCAAAGTAGTTTGTATTTAACTGGTAAAAAGGAGGTTTTTGGTTCTTTGGGTATGGTCTACGCTATTTTAAGTATTGGTCTGATTGGTTGTGTGGTTTGGGCCCATCATATGTATACGGTGGGCATGGATTTGGATTCTCGTGCCTATTTTACTGCGGCAACGATGGTTATTGCTGTGCCTACGGGGGTTAAGGTTTTTAGTTGGTTAGCCACTCTTTTTGGTATGAAGATGGTGTTTCAACCTTTGCTTTTGTGGGTGTTGGGTTTTATTTTTTTATTTACTATTGGGGGGTTGACTGGTGTTATGTTATCTAATTCTAGGCTGGATATTATCTTGCATGATACTTATTATGTTGTTAGTCATTTTCATTATGTTCTTTCTTTA
>C2
TTTTTTGGGCATCCTGAGGTTTATATTCTTATTTTACCTGCTTTTGGTATTATTAGGCAAAGTAGTTTGTATTTAACTGGTAAAAAGGAGGTTTTTGGTTCTTTGGGTATGGTCTACGCTATTTTAAGTATTGGTCTGATTGGTTGTGTGGTTTGGGCCCATCATATGTATACGGTGGGCATGGATTTGGATTCTCGTGCCTATTTTACTGCGGCAACGATGGTTATTGCTGTGCCTACGGGGGTTAAGGTTTTTAGTTGGTTAGCCACTCTTTTTGGTATGAAGATGGTGTTTCAACCTTTGCTTTTGTGGGTGTTGGGTTTTATTTTTTTATTTACTATTGGGGGGTTGACTGGTGTTATGTTATCTAATTCTAGGCTGGATATTATCTTGCATGATACTTATTATGTTGTTAGTCATTTTCATTATGTTCTTTCTTTA
>C3
TTTTTTGGGCATCCTGAGGTTTATATTCTTATTTTACCTGCTTTTGGTATTATTAGGCAAAGTAGTTTGTATTTAACTGGTAAAAAGGAGGTTTTTGGTTCTTTGGGTATGGTCTACGCTATTTTAAGTATTGGTCTGATTGGTTGTGTGGTTTGGGCCCATCATATGTATACGGTGGGCATGGATTTGGATTCTCGTGCCTATTTTACTGCGGCAACGATGGTTATTGCTGTGCCTACGGGGGTTAAGGTTTTTAGTTGGTTAGCCACTCTTTTTGGTATGAAGATGGTGTTTCAACCTTTGCTTTTGTGGGTGTTGGGTTTTATTTTTTTATTTACTATTGGGGGGTTGACTGGTGTTATGTTATCTAATTCTAGGCTGGATATTATCTTGCATGATACTTATTATGTTGTTAGTCATTTTCATTATGTTCTTTCTTTA
>CL1
TTTTTTGGGCATCCTGAGGTTTATATTCTTATTTTACCTGCTTTTGGTATTATTAGGCAAAGTAGTTTGTATTTGACTGGTAAAAAGGAGGTTTTTGGTTCTTTAGGCATGGTTTATGCTATTTTAAGTATTGGTTTGATTGGTTGTGTAGTTTGGGCTCATCATATGTATACGGTGGGCATGGATTTGGATTCTCGTGCTTATTTTACTGCGGCAACGATGGTTATTGCTGTGCCTACGGGGGTTAAGGTTTTTAGTTGGTTAGCCACTCTTTTTGGTATGAAGATGGTGTTTCAACCTTTGCTTTTGTGGGTGCTGGGTTTTATTTTTTTATTTACTATCGGGGGGTTGACTGGTGTTATGTTATCTAATTCTAGGTTGGATATTATCTTGCATGATACTTATTATGTTGTTAGTCATTTTCATTATGTTCTTTCTTTA
>CL2
TTTTTTGGGCATCCTGAGGTTTATATTCTTATTTTACCTGCTTTTGGTATTATTAGGCAAAGTAGTTTGTATTTGACTGGTAAAAAGGAGGTTTTTGGTTCTTTAGGCATGGTTTATGCTATTTTAAGTATTGGTTTGATTGGTTGTGTAGTTTGGGCTCATCATATGTATACGGTGGGCATGGATTTGGATTCTCGTGCTTATTTTACTGCGGCAACGATGGTTATTGCTGTGCCTACGGGGGTTAAGGTTTTTAGTTGGTTAGCCACTCTTTTTGGTATGAAGATGGTGTTTCAACCTTTGCTTTTGTGGGTGCTGGGTTTTATTTTTTTATTTACTATCGGGGGGTTGACTGGTGTTATGTTATCTAATTCTAGGTTGGATATTATCTTGCATGATACTTATTATGTTGTTAGTCATTTTCATTATGTTCTTTCTTTA
>CL3
TTTTTTGGGCATCCTGAGGTTTATATTCTTATTTTACCTGCTTTTGGTATTATTAGGCAAAGTAGTTTGTATTTGACTGGTAAAAAGGAGGTTTTTGGTTCTTTAGGCATGGTTTATGCTATTTTAAGTATTGGTTTGATTGGTTGTGTAGTTTGGGCTCATCATATGTATACGGTGGGCATGGATTTGGATTCTCGTGCTTATTTTACTGCGGCAACGATGGTTATTGCTGTGCCTACGGGGGTTAAGGTTTTTAGTTGGTTAGCCACTCTTTTTGGTATGAAGATGGTGTTTCAACCTTTGCTTTTGTGGGTGCTGGGTTTTATTTTTTTATTTACTATCGGGGGGTTGACTGGTGTTATGTTATCTAATTCTAGGTTGGATATTATCTTGCATGATACTTATTATGTTGTTAGTCATTTTCATTATGTTCTTTCTTTA
>S1
TTTTTTGGGCATCCTGAGGTTTATATTTTGATTTTGCCGGCTTTTGGTATTATTAGCCAGAGGAGGTTATATCTGACTGGTAAGAAAGAGGTTTTTGGGTCTTTGGGTATAGTTTATGCTATTTTGAGTATTGGTTTGATTGGGTGTGTCGTTTGGGCTCATCACATGTATACTGTTGGTATGGATCTGGATTCTCGGGCTTATTTTACTGCTGCTACTATAGTTATTGCTGTTCCTACTGGGGTTAAGGTTTTTAGTTGGTTGGCCACTTTGTTTGGTATGAAAATGGTTTTTCAGCCTTTGCTTTTGTGGGTTTTGGGTTTTATTTTTTTGTTTACTATTGGTGGTTTAACTGGTGTTATGTTGTCTAATTCTAGTTTAGACATTATTCTTCATGATACTTATTATGTGGTTAGTCATTTTCATTATGTTCTTTCTTTA
>S2
TTTTTTGGGCATCCTGAGGTTTATATTTTGATTTTGCCGGCTTTTGGTATTATTAGCCAGAGGAGGTTATATCTGACTGGTAAGAAAGAGGTTTTTGGGTCTTTGGGTATAGTTTATGCTATTTTGAGTATTGGTTTGATTGGGTGTGTCGTTTGGGCTCATCACATGTATACTGTTGGTATGGATCTGGATTCTCGGGCTTATTTTACTGCTGCTACTATAGTTATTGCTGTTCCTACTGGGGTTAAGGTTTTTAGTTGGTTGGCCACTTTGTTTGGTATGAAAATGGTTTTTCAGCCTTTGCTTTTGTGGGTTTTGGGTTTTATTTTTTTGTTTACTATTGGTGGTTTAACTGGTGTTATGTTGTCTAATTCTAGTTTAGACATTATTCTTCATGATACTTATTATGTGGTTAGTCATTTTCATTATGTTCTTTCTTTA
>S3
TTTTTTGGGCATCCTGAGGTTTATATTTTGATTTTGCCGGCTTTTGGTATTATTAGCCAGAGGAGGTTATATCTGACTGGTAAGAAAGAGGTTTTTGGGTCTTTGGGTATAGTTTATGCTATTTTGAGTATTGGTTTGATTGGGTGTGTCGTTTGGGCTCATCACATGTATACTGTTGGTATGGATCTGGATTCTCGGGCTTATTTTACTGCTGCTACTATAGTTATTGCTGTTCCTACTGGGGTTAAGGTTTTTAGTTGGTTGGCCACTTTGTTTGGTATGAAAATGGTTTTTCAGCCTTTGCTTTTGTGGGTTTTGGGTTTTATTTTTTTGTTTACTATTGGTGGTTTAACTGGTGTTATGTTGTCTAATTCTAGTTTAGACATTATTCTTCATGATACTTATTATGTGGTTAGTCATTTTCATTATGTTCTTTCTTTA
>B1
TTTTTTGGGCATCCTGAGGTTTATATCTTGATTTTGCCTGCTTTTGGTATTATTAGTCAGAGTAGGTTGTATTTAACTGGTAAAAAGGAGGTTTTTGGTTCTTTGGGTATGGTTTATGCTATTTTGAGTATTGGTTTGATTGGTTGTGTTGTTTGGGCTCATCATATGTATACTGTAGGTATGGATTTGGATTCTCGTGCTTATTTTACTGCGGCTACTATGGTTATCGCGGTTCCTACGGGTGTCAAGGTTTTTAGTTGGTTGGCCACTTTGTTTGGTATGAAGATGGTGTTTCAGCCTTTACTTTTGTGAGTTATGGGGTTTATTTTTTTATTTACTATTGGTGGGTTGACTGGGGTGATGCTTTCTAATTCTAGTTTGGATATTATTTTGCATGATACTTATTATGTTGTTAGACATTTTCATTATGTTCTTTCTTTA
>B2
TTTTTTGGGCATCCTGAGGTTTATATCTTGATTTTGCCTGCTTTTGGTATTATTAGTCAGAGTAGGTTGTATTTAACTGGTAAAAAGGAGGTTTTTGGTTCTTTGGGTATGGTTTATGCTATTTTGAGTATTGGTTTGATTGGTTGTGTTGTTTGGGCTCATCATATGTATACTGTAGGTATGGATTTGGATTCTCGTGCTTATTTTACTGCGGCTACTATGGTTATCGCGGTTCCTACGGGTGTCAAGGTTTTTAGTTGGTTGGCCACTTTGTTTGGTATGAAGATGGTGTTTCAGCCTTTACTTTTGTGAGTTATGGGGTTTATTTTTTTATTTACTATTGGTGGGTTGACTGGGGTGATGCTTTCTAATTCTAGTTTGGATATTATTTTGCATGATACTTATTATGTTGTTAGACATTTTCATTATGTTCTTTCTTTA
>B3
TTTTTTGGGCATCCTGAGGTTTATATCTTGATTTTGCCTGCTTTTGGTATTATTAGTCAGAGTAGGTTGTATTTAACTGGTAAAAAGGAGGTTTTTGGTTCTTTGGGTATGGTTTATGCTATTTTGAGTATTGGTTTGATTGGTTGTGTTGTTTGGGCTCATCATATGTATACTGTAGGTATGGATTTGGATTCTCGTGCTTATTTTACTGCGGCTACTATGGTTATCGCGGTTCCTACGGGTGTCAAGGTTTTTAGTTGGTTGGCCACTTTGTTTGGTATGAAGATGGTGTTTCAGCCTTTACTTTTGTGAGTTATGGGGTTTATTTTTTTATTTACTATTGGTGGGTTGACTGGGGTGATGCTTTCTAATTCTAGTTTGGATATTATTTTGCATGATACTTATTATGTTGTTAGACATTTTCATTATGTTCTTTCTTTA
