# Supplementary material for: Molecular Identification and Phylogenetic Analysis of Ascarids in Wild Animals
Source: Front Vet Sci. 2022 Apr 29;9:891672. doi: 10.3389/fvets.2022.891672 (PMC9100682; doi:10.3389/fvets.2022.891672)
Supplement: Supplementary file 5 [file Data_Sheet_1.ZIP › Raw Data/ITS/ITS.fasta]

>WL1
TCATTATCGAGCCAAGAAAAAAAAAGTCTCCAAACGTGCATAACTACCATTTGCGCGTAAATGTGAGCCATATAGTAAGTTGCACACATGTGGTGGTGAAAGAGCAGTCAGCTGGTTCTGGCAGACAATTGCATGTGACTTGCTATGTGTTGAGGGGAAATGAGTGACATACTGGGCTAGTTAGAAAGGTATGCCGCTAGTGCTCATTTTCCCGTTATTTCGTAATAACGGTGTCCAATTTGGCGTCTACGCCTCACCGAGCTATCGCCTGGACCGTCGATAGCGATGAAAGGTGGGGAGAAAGCTCCTCATTATTGAGTTGAGTAGACTTAATGAGCTTCGACAAGGAGGCCGCCAAAACCCAAAAACACAATCACTCTTGTGAATTTCTTTTATCGAAAGATATCTCATATCTTAATTTTTGTACAAATCTTAGCGGTGGATCACTTGGTTCGTGGATCGATGAAGAACGCAGCTAGCTGCGATAAATAGTGCGAATTGCAGACACATTGAGCACTAAAATTTCGAACGCACATTGCGCCATCGGGTTCATTCCCGTTGGCACGTCTGGCTGAGGGTTGAAATATTGGAAAAGGGCGCCCGTTTATGAAATGACTCATTCGTCGAACGCTCATATAACGGCATATTCGGTGAGCTATGAAAATTTTTATTGCTATTGTACCTTACCAAGCGGTAAATATTCACATCCATTATCATTTGCTCAAATGAGATGTGAAATAGCCATAACCGATTGCTCTATAATGCGATTTCCAGCACGTATTGATTCTAACAATATGGCTGAATGGTTGAAGATTGCATAGCTAAAAATATACGAGCGTCAATAATGACTATAATGAATTTTTT
>WL2
TCATTATCGAGCCAAGAAAAAAAAAGTCTCCAAACGTGCATAACTACCATTTGCGCGTAAATGTGAGCCATATAGTAAGTTGCACACATGTGGTGGTGAAAGAGCAGTCAGCTGGTTCTGGCAGACAATTGCATGTGACTTGCTATGTGTTGAGGGGAAATGAGTGACATACTGGGCTAGTTAGAAAGGTATGCCGCTAGTGCTCATTTTCCCGTTATTTCGTAATAACGGTGTCCAATTTGGCGTCTACGCCTCACCGAGCTATCGCCTGGACCGTCGATAGCGATGAAAGGTGGGGAGAAAGCTCCTCATTATTGAGTTGAGTAGACTTAATGAGCTTCGACAAGGAGGCCGCCAAAACCCAAAAACACAATCACTCTTGTGAATTTCTTTTATCGAAAGATATCTCATATCTTAATTTTTGTACAAATCTTAGCGGTGGATCACTTGGTTCGTGGATCGATGAAGAACGCAGCTAGCTGCGATAAATAGTGCGAATTGCAGACACATTGAGCACTAAAATTTCGAACGCACATTGCGCCATCGGGTTCATTCCCGTTGGCACGTCTGGCTGAGGGTTGAAATATTGGAAAAGGGCGCCCGTTTATGAAATGACTCATTCGTCGAACGCTCATATAACGGCATATTCGGTGAGCTATGAAAATTTTTATTGCTATTGTACCTTACCAAGCGGTAAATATTCACATCCATTATCATTTGCTCAAATGAGATGTGAAATAGCCATAACCGATTGCTCTATAATGCGATTTCCAGCACGTATTGATTCTAACAATATGGCTGAATGGTTGAAGATTGCATAGCTAAAAATATACGAGCGTCAATAATGACTATAATGAATTTTTT
>WL3
TCATTATCGAGCCAAGAAAAAAAAAGTCTCCAAACGTGCATAACTACCATTTGCGCGTAAATGTGAGCCATATAGTAAGTTGCACACATGTGGTGGTGAAAGAGCAGTCAGCTGGTTCTGGCAGACAATTGCATGTGACTTGCTATGTGTTGAGGGGAAATGAGTGACATACTGGGCTAGTTAGAAAGGTATGCCGCTAGTGCTCATTTTCCCGTTATTTCGTAATAACGGTGTCCAATTTGGCGTCTACGCCTCACCGAGCTATCGCCTGGACCGTCGATAGCGATGAAAGGTGGGGAGAAAGCTCCTCATTATTGAGTTGAGTAGACTTAATGAGCTTCGACAAGGAGGCCGCCAAAACCCAAAAACACAATCACTCTTGTGAATTTCTTTTATCGAAAGATATCTCATATCTTAATTTTTGTACAAATCTTAGCGGTGGATCACTTGGTTCGTGGATCGATGAAGAACGCAGCTAGCTGCGATAAATAGTGCGAATTGCAGACACATTGAGCACTAAAATTTCGAACGCACATTGCGCCATCGGGTTCATTCCCGTTGGCACGTCTGGCTGAGGGTTGAAATATTGGAAAAGGGCGCCCGTTTATGAAATGACTCATTCGTCGAACGCTCATATAACGGCATATTCGGTGAGCTATGAAAATTTTTATTGCTATTGTACCTTACCAAGCGGTAAATATTCACATCCATTATCATTTGCTCAAATGAGATGTGAAATAGCCATAACCGATTGCTCTATAATGCGATTTCCAGCACGTATTGATTCTAACAATATGGCTGAATGGTTGAAGATTGCATAGCTAAAAATATACGAGCGTCAATAATGACTATAATGAATTTTTT
>ST1
TCATTATCGAGCCAAGAAAAAAAAAGTCTCCAAACGTGCATAACTACCATTTGCGCGTAAATGTGAGCCATATAGTAAGTTGCACACATGTGGTGGTGAAAGAGCAGTCAGCTGGTTCTGGCAGACAATTGCATGTGACTTGCTATGTGTTGAGGGGAAATGAGTGACATACTGGGCTAGTTAGAAAGGTATGCCGCTAGTGCTCATTTTCCCGTTATTTCGTAATAACGGTGTCCAATTTGGCGTCTACGCCTCACCGAGCTATCGCCTGGACCGTCGATAGCGATGAAAGGTGGGGAGAAAGCTCCTCATTATTGAGTTGAGTAGACTTAATGAGCTTCGACAAGGAGGCCGCCAAAACCCAAAAACACAATCACTCTTGTGAATTTCTTTTATCGAAAGATATCTCATATCTTAATTTTTGTACAAATCTTAGCGGTGGATCACTTGGTTCGTGGATCGATGAAGAACGCAGCTAGCTGCGATAAATAGTGCGAATTGCAGACACATTGAGCACTAAAATTTCGAACGCACATTGCGCCATCGGGTTCATTCCCGTTGGCACGTCTGGCTGAGGGTTGAAATATTGGAAAAGGGCGCCCGTTTATGAAATGACTCATTCGTCGAACGCTCATATAACGGCATATTCGGTGAGCTATGAAAATTTTTATTGCTATTGTACCTTACCAAGCGGTAAATATTCACATCCATTATCATTTGCTCAAATGAGATGTGAAATAGCCATAACCGATTGCTCTATAATGCGATTTCCAGCACGTATTGATTCTAACAATATGGCTGAATGGTTGAAGATTGCATAGCTAAAAATATACGAGCGTCAATAATGACTATAATGAATTTTTT
>ST2
TCATATCGAGCCAAGAAAAAAAAAGTCTCCAAACGTGCATAACTACCATTTGCGCGTAAATGTGAGCCATATAGTAAGTTGCACACATGTGGTGGTGAAAGAGCAGTCAGCTGGTTCTGGCAGACAATTGCATGTGACTTGCTATGTGTTGAGGGGAAATGAGTGACATACTGGGCTAGTTAGAAAGGTATGCCGCTAGTGCTCATTTTCCCGTTATTTCGTAATAACGGTGTCCAATTTGGCGTCTACGCCTCACCGAGCTATCGCCTGGACCGTCGATAGCGATGAAAGGTGGGGAGAAAGCTCCTCATTATTGAGTTGAGTAGACTTAATGAGCTTCGACAAGGAGGCCGCCAAAACCCAAAAACACAATCACTCTTGTGAATTTCTTTTATCGAAAGATATCTCATATCTTAATTTTTGTACAAATCTTAGCGGTGGATCACTTGGTTCGTGGATCGATGAAGAACGCAGCTAGCTGCGATAAATAGTGCGAATTGCAGACACATTGAGCACTAAAATTTCGAACGCACATTGCGCCATCGGGTTCATTCCCGTTGGCACGTCTGGCTGAGGGTTGAAATATTGGAAAAGGGCGCCCGTTTATGAAATGACTCATTCGTCGAACGCTCATATAACGGCATATTCGGTGAGCTATGAAAATTTTTATTGCTATTGTACCTTACCAAGCGGTAAATATTCACATCCATTATCATTTGCTCAAATGAGATGTGAAATAGCCATAACCGATTGCTCTATAATGCGATTTCCAGCACGTATTGATTCTAACAATATGGCTGAATGGTTGAAGATTGCATAGCTAAAAATATACGAGCGTCAATAATGACTATAATGAATTTTTT
>ST3
TCATTATCGAGCCAGAAAAAAAAGTCTCCAAACGTGCATAACTACCATTTGCGCGTAAATGTGAGCCATATAGTAAGTTGCACACATGTGGTGGTGAAAGAGCAGTCAGCTGGTTCTGGCAGACAATTGCATGTGACTTGCTATGTGTTGAGGGGAAATGAGTGACATACTGGGCTAGTTAGAAAGGTATGCCGCTAGTGCTCATTTTCCCGTTATTTCGTAATAACGGTGTCCAATTTGGCGTCTACGCCTCACCGAGCTATCGCCTGGACCGTCGATAGCGATGAAAGGTGGGGAGAAAGCTCCTCATTATTGAGTTGAGTAGACTTAATGAGCTTCGACAAGGAGGCCGCCAAAACCCAAAAACACAATCACTCTTGTGAATTTCTTTTATCGAAAGATATCTCATATCTTAATTTTTGTACAAATCTTAGCGGTGGATCACTTGGTTCGTGGATCGATGAAGAACGCAGCTAGCTGCGATAAATAGTGCGAATTGCAGACACATTGAGCACTAAAATTTCGAACGCACATTGCGCCATCGGGTTCATTCCCGTTGGCACGTCTGGCTGAGGGTTGAAATATTGGAAAAGGGCGCCCGTTTATGAAATGACTCATTCGTCGAACGCTCATATAACGGCATATTCGGTGAGCTATGAAAATTTTTATTGCTATTGTACCTTACCAAGCGGTAAATATTCACATCCATTATCATTTGCTCAAATGAGATGTGAAATAGCCATAACCGATTGCTCTATAATGCGATTTCCAGCACGTATTGATTCTAACAATATGGCTGAATGGTTGAAGATTGCATAGCTAAAAATATACGAGCGTCAATAATGACTATAATGAATTTTTT
>SCT1
TCATTATCGAGCCAAGAAAAAAAAAGTCTCCAAACGTGCATAACTACCATTTGCGCGTAAATGTGAGCCATATAGTAAGTTGCACACATGTGGTGGTGAAAGAGCAGTCAGCTGGTTCTGGCAGACAATTGCATGTGACTTGCTATGTGTTGAGGGGAAATGAGTGACATACTGGGCTAGTTAGAAAGGTATGCCGCTAGTGCTCATTTTCCCGTTATTTCGTAATAACGGTGTCCAATTTGGCGTCTACGCCTCACCGAGCTATCGCCTGGACCGTCGATAGCGATGAAAGGTGGGGAGAAAGCTCCTCATTATTGAGTTGAGTAGACTTAATGAGCTTCGACAAGGAGGCCGCCAAAACCCAAAAACACAATCACTCTTGTGAATTTCTTTTATCGAAAGATATCTCATATCTTAATTTTTGTACAAATCTTAGCGGTGGATCACTTGGTTCGTGGATCGATGAAGAACGCAGCTAGCTGCGATAAATAGTGCGAATTGCAGACACATTGAGCACTAAAATTTCGAACGCACATTGCGCCATCGGGTTCATTCCCGTTGGCACGTCTGGCTGAGGGTTGAAATATTGGAAAAGGGCGCCCGTTTATGAAATGACTCATTCGTCGAACGCTCATATAACGGCATATTCGGTGAGCTATGAAAATTTTTATTGCTATTGTACCTTACCAAGCGGTAAATATTCACATCCATTATCATTTGCTCAAATGAGATGTGAAATAGCCATAACCGATTGCTCTATAATGCGATTTCCAGCACGTATTGATTCTAACAATATGGCTGAATGGTTGAAGATTGCATAGCTAAAAATATACGAGCGTCAATAATGACTATAATGAATTTTTT
>SCT2
TCATTATCGAGCCAAGAAAAAAAAAGTCTCCAAACGTGCATAACTACCATTTGCGCGTAAATGTGAGCCATATAGTAAGTTGCACACATGTGGTGGTGAAAGAGCAGTCAGCTGGTTCTGGCAGACAATTGCATGTGACTTGCTATGTGTTGAGGGGAAATGAGTGACATACTGGGCTAGTTAGAAAGGTATGCCGCTAGTGCTCATTTTCCCGTTATTTCGTAATAACGGTGTCCAATTTGGCGTCTACGCCTCACCGAGCTATCGCCTGGACCGTCGATAGCGATGAAAGGTGGGGAGAAAGCTCCTCATTATTGAGTTGAGTAGACTTAATGAGCTTCGACAAGGAGGCCGCCAAAACCCAAAAACACAATCACTCTTGTGAATTTCTTTTATCGAAAGATATCTCATATCTTAATTTTTGTACAAATCTTAGCGGTGGATCACTTGGTTCGTGGATCGATGAAGAACGCAGCTAGCTGCGATAAATAGTGCGAATTGCAGACACATTGAGCACTAAAATTTCGAACGCACATTGCGCCATCGGGTTCATTCCCGTTGGCACGTCTGGCTGAGGGTTGAAATATTGGAAAAGGGCGCCCGTTTATGAAATGACTCATTCGTCGAACGCTCATATAACGGCATATTCGGTGAGCTATGAAAATTTTTATTGCTATTGTACCTTACCAAGCGGTAAATATTCACATCCATTATCATTTGCTCAAATGAGATGTGAAATAGCCATAACCGATTGCTCTATAATGCGATTTCCAGCACGTATTGATTCTAACAATATGGCTGAATGGTTGAAGATTGCATAGCTAAAAATATACGAGCGTCAATAATGACTATAATGAATTTTTT
>SCT3
TCATTATCGAGCCAAGAAAAAAAAAGTCTCCAAACGTGCATAACTACCATTTGCGCGTAAATGTGAGCCATATAGTAAGTTGCACACATGTGGTGGTGAAAGAGCAGTCAGCTGGTTCTGGCAGACAATTGCATGTGACTTGCTATGTGTTGAGGGGAAATGAGTGACATACTGGGCTAGTTAGAAAGGTATGCCGCTAGTGCTCATTTTCCCGTTATTTCGTAATAACGGTGTCCAATTTGGCGTCTACGCCTCACCGAGCTATCGCCTGGACCGTCGATAGCGATGAAAGGTGGGGAGAAAGCTCCTCATTATTGAGTTGAGTAGACTTAATGAGCTTCGACAAGGAGGCCGCCAAAACCCAAAAACACAATCACTCTTGTGAATTTCTTTTATCGAAAGATATCTCATATCTTAATTTTTGTACAAATCTTAGCGGTGGATCACTTGGTTCGTGGATCGATGAAGAACGCAGCTAGCTGCGATAAATAGTGCGAATTGCAGACACATTGAGCACTAAAATTTCGAACGCACATTGCGCCATCGGGTTCATTCCCGTTGGCACGTCTGGCTGAGGGTTGAAATATTGGAAAAGGGCGCCCGTTTATGAAATGACTCATTCGTCGAACGCTCATATAACGGCATATTCGGTGAGCTATGAAAATTTTTATTGCTATTGTACCTTACCAAGCGGTAAATATTCACATCCATTATCATTTGCTCAAATGAGATGTGAAATAGCCATAACCGATTGCTCTATAATGCGATTTCCAGCACGTATTGATTCTAACAATATGGCTGAATGGTTGAAGATTGCATAGCTAAAAATATACGAGCGTCAATAATGACTATAATGAATTTTTT
>AJ1
TCATTATCGAGCCAAGAAAAAAAAGTCTCCAAACGTGCATAACTACCATTTGCGCGTAAATGTGAGCCATATAGTAAGTTGCACACATGTGGTGGTGAAAGAGCAGTCAGCTGGTTCTGGCAGACAATTGCATGTGACTTGCTATGTGTTGAGGGGAAATGAGTGACATACTGGGCTAGTTAGAAAGGTATGCCGCTAGTGCTCATTTTCCCGTTATTTCGTAATAACGGTGTCCAATTTGGCGTCTACGCCTCACCGAGCTATCGCCTGGACCGTCGATAGCGATGAAAGGTGGGGAGAAAGCTCCTCATTATTGAGTTGAGTAGACTTAATGAGCTTCGACAAGGAGGCCGCCAAAACCCAAAAACACAATCACTCTTGTGAATTTCTTTTATCGAAAGATATCTCATATCTTAATTTTTGTACAAATCTTAGCGGTGGATCACTTGGTTCGTGGATCGATGAAGAACGCAGCTAGCTGCGATAAATAGTGCGAATTGCAGACACATTGAGCACTAAAATTTCGAACGCACATTGCGCCATCGGGTTCATTCCCGTTGGCACGTCTGGCTGAGGGTTGAAATATTGGAAAAGGGCGCCCGTTTATGAAATGACTCATTCGTCGAACGCTCATATAACGGCATATTCGGTGAGCTATGAAAATTTTTATTGCTATTGTACCTTACCAAGCGGTAAATATTCACATCCATTATCATTTGCTCAAATGAGATGTGAAATAGCCATAACCGATTGCTCTATAATGCGATTTCCAGCACGTATTGATTCTAACAATATGGCTGAATGGTTGAAGATTGCATAGCTAAAAATATACGAGCGTCAATAATGACTATAATGAATTTTTT
>AJ2
TCATTATCGAGCCAAGAAAAAAAAAGTCTCCAAACGTGCATAACTACCATTTGCGCGTAAATGTGAGCCATATAGTAAGTTGCACACATGTGGTGGTGAAAGAGCAGTCAGCTGGTTCTGGCAGACAATTGCATGTGACTTGCTATGTGTTGAGGGGAAATGAGTGACATACTGGGCTAGTTAGAAAGGTATGCCGCTAGTGCTCATTTTCCCGTTATTTCGTAATAACGGTGTCCAATTTGGCGTCTACGCCTCACCGAGCTATCGCCTGGACCGTCGATAGCGATGAAAGGTGGGGAGAAAGCTCCTCATTATTGAGTTGAGTAGACTTAATGAGCTTCGACAAGGAGGCCGCCAAAACCCAAAAACACAATCACTCTTGTGAATTTCTTTTATCGAAAGATATCTCATATCTTAATTTTTGTACAAATCTTAGCGGTGGATCACTTGGTTCGTGGATCGATGAAGAACGCAGCTAGCTGCGATAAATAGTGCGAATTGCAGACACATTGAGCACTAAAATTTCGAACGCACATTGCGCCATCGGGTTCATTCCCGTTGGCACGTCTGGCTGAGGGTTGAAATATTGGAAAAGGGCGCCCGTTTATGAAATGACTCATTCGTCGAACGCTCATATAACGGCATATTCGGTGAGCTATGAAAATTTTTATTGCTATTGTACCTTACCAAGCGGTAAATATTCACATCCATTATCATTTGCTCAAATGAGATGTGAAATAGCCATAACCGATTGCTCTATAATGCGATTTCCAGCACGTATTGATTCTAACAATATGGCTGAATGGTTGAAGATTGCATAGCTAAAAATATACGAGCGTCAATAATGACTATAATGAATTT
>AJ3
TCATTATCGAGCCAAGAAAAAAAAAGTCTCCAAACGTGCATAACTACCATTTGCGCGTAAATGTGAGCCATATAGTAAGTTGCACACATGTGGTGGTGAAAGAGCAGTCAGCTGGTTCTGGCAGACAATTGCATGTGACTTGCTATGTGTTGAGGGGAAATGAGTGACATACTGGGCTAGTTAGAAAGGTATGCCGCTAGTGCTCATTTTCCCGTTATTTCGTAATAACGGTGTCCAATTTGGCGTCTACGCCTCACCGAGCTATCGCCTGGACCGTCGATAGCGATGAAAGGTGGGGAGAAAGCTCCTCATTATTGAGTTGAGTAGACTTAATGAGCTTCGACAAGGAGGCCGCCAAAACCCAAAAACACAATCACTCTTGTGAATTTCTTTTATCGAAAGATATCTCATATCTTAATTTTTGTACAAATCTTAGCGGTGGATCACTTGGTTCGTGGATCGATGAAGAACGCAGCTAGCTGCGATAAATAGTGCGAATTGCAGACACATTGAGCACTAAAATTTCGAACGCACATTGCGCCATCGGGTTCATTCCCGTTGGCACGTCTGGCTGAGGGTTGAAATATTGGAAAAGGGCGCCCGTTTATGAAATGACTCATTCGTCGAACGCTCATATAACGGCATATTCGGTGAGCTATGAAAATTTTTATTGCTATTGTACCTTACCAAGCGGTAAATATTCACATCCATTATCATTTGCTCAAATGAGATGTGAAATAGCCATAACCGATTGCTCTATAATGCGATTTCCAGCACGTATTGATTCTAACAATATGGCTGAATGGTTGAAGATTGCATAGCTAAAAATATACGAGCGTCAATAATGACTATAATGAATTTTTT
>PE1
CTGGGAAGGTCATTATCGAGCAAAAGAAAAAAAAGTCTCCGAATATAAATAATGTGAGCCATATAGTAAATTGCGCACAAAAATGTGGTGCTGTATTAGCAGTTGGCTTTTTTTTTGGCCGACAATTGCATGCAATTTACTATGTGTTGAGGAGAAATAGGTGGTATGTTGGGCTTGTTAGAAAGGCATACCGCTAGTGCTTATTTTTCCGCTATTTTATAATAACGGTGTCCAATTTGGCGTCTACGCTTCACCGAGTTATCGCCTGGACCGTCGATAACGATGAAAGGTGGAGAGAAAGCTCCTCATTTCGAGTTGAGTAGACTTAATGAGCTTCAGCTAGGAAGCCGCCAAAAACTAAACAAAAATATCATAAACACTCGTGAATGAAAGATGCTAAAATTGTTTAGTATCTTCAAATTTTTTGATGTACAAATCTTAGCGGTGGATCACTCGGTTCGTGGATCGATGAAGAACGCAGCTAGCTGCGATAAATAGTGCGAATTGCAGACACATTGAGCACTAAAAATTCGAACGCACATTGCGCCATCGGGTTCATTCCCGTTGGCACGTCTGGCTGAGGGTTGAAATATTGAAAGAAATGCCATATATGAAATATATACGATAAGCTATGATAGGGGATAAATGAGAAGTACTATCGTACCTTATTTAGCTTATCGATTATTGAATATCTCGTTGCTTGAATGAGATAGGAAGAAAATATCGAAACATCAAAATGATCGCAAATGTCAATTCCAGCGTGTATTGTATGCATAATATAGTTGGAATGATTGACTAACGCGATAATAATGATGTTTATGAAGAATTTTTTGACCTCA
>PE2
CTCGGAAGGTCATTATCGAGCAAAAGAAAAAAAAGTCTCCGAATATAAATAATGTGAGCCATATAGTAAATTGCGCACAAAAATGTGGTGCTGTATTAGCAGTTGGCTTTTTTTTTGGCCGACAATTGCATGCAATTTACTATGTGTTGAGGAGAAATAGGTGGTATGTTGGGCTTGTTAGAAAGGCATACCGCTAGTGCTTATTTTTCCGCTATTTTATAATAACGGTGTCCAATTTGGCGTCTACGCTTCACCGAGTTATCGCCTGGACCGTCGATAACGATGAAAGGTGGAGAGAAAGCTCCTCATTTCGAGTTGAGTAGACTTAATGAGCTTCAGCTAGGAAGCCGCCAAAAACTAAACAAAAATATCATAAACACTCGTGAATGAAAGATGCTAAAATTGTTTAGTATCTTCAAATTTTTTGATGTACAAATCTTAGCGGTGGATCACTCGGTTCGTGGATCGATGAAGAACGCAGCTAGCTGCGATAAATAGTGCGAATTGCAGACACATTGAGCACTAAAAATTCGAACGCACATTGCGCCATCGGGTTCATTCCCGTTGGCACGTCTGGCTGAGGGTTGAAATATTGAAAGAAATGCCATATATGAAATATATACGATAAGCTATGATAGGGGATAAATGAGAAGTACTATCGTACCTTATTTAGCTTATCGATTATTGAATATCTCGTTGCTTGAATGAGATAGGAAGAAAATATCGAAACATCAAAATGATCGCAAATGTCAATTCCAGCGTGTATTGTATGCATAATATAGTTGGAATGATTGACTAACGCGATAATAATGATGTTTATGAAGAATTTTTGACCTCA
>PE3
CTCGGAAGGATCATTATCGAGCAAAAGAAAAAAAAGTCTCCGAATATAAATAATGTGAGCCATATAGTAAATTGCGCACAAAAATGTGGTGCTGTATTAGCAGTTGGCTTTTTTTTTGGCCGACAATTGCATGCAATTTACTATGTGTTGAGGAGAAATAGGTGGTATGTTGGGCTTGTTAGAAAGGCATACCGCTAGTGCTTATTTTTCCGCTATTTTATAATAACGGTGTCCAATTTGGCGTCTACGCTTCACCGAGTTATCGCCTGGACCGTCGATAACGATGAAAGGTGGAGAGAAAGCTCCTCATTTCGAGTTGAGTAGACTTAATGAGCTTCAGCTAGGAAGCCGCCAAAAACTAAACAAAAATATCATAAACACTCGTGAATGAAAGATGCTAAAATTGTTTAGTATCTTCAAATTTTTTGATGTACAAATCTTAGCGGTGGATCACTCGGTTCGTGGATCGATGAAGAACGCAGCTAGCTGCGATAAATAGTGCGAATTGCAGACACATTGAGCACTAAAAATTCGAACGCACATTGCGCCATCGGGTTCATTCCCGTTGGCACGTCTGGCTGAGGGTTGAAATATTGAAAGAAATGCCATATATGAAATATATACGATAAGCTATGATAGGGGATAAATGAGAAGTACTATCGTACCTTATTTAGCTTATCGATTATTGAATATCTCGTTGCTTGAATGAGATAGGAAGAAAATATCGAAACATCAAAATGATCGCAAATGTCAATTCCAGCGTGTATTGTATGCATAATATAGTTGGAATGATTGACTAACGCGATAATAATGATGTTTATGAAGAATTTTTTGACCTCA
>A1
TATCGAGCATTTAAAAATAATCTTAATACTGTGCATACGCAATAATTTGCACAGATTTTTTCACACTACCCATTGTATACTATATAATTTATGGTCGCTAGCTGTTATTGGCTTGCAATGACTAATAGTATACATTAATAACGTCGTGATTGTGTTACTGGGTGATATACACTGCAACTGGTATATCGCTAGAGCTCAGTAACGCGTAAATTTTAACAACGGTGTCACGGTTGGCGTCTATGCTCCACCGAGTTGCTGCCCGACCGTCGGTAACGATGAAAAGTGGAGAATAATAAAAGCTTACTTGTAAAAACTTGATCAACTTTTACAAGTGAAGTAGACTTAATAAGCGTCCAGCAAGTGCGCTGCCAACAAGAAATTTTTTTGCATCATAAAAGTGTATTATTATGTAATTTGAATACGATATGATCAATTATGATGATGATGATGATGATACGTTATTAAATTCAAATATTATCACTCTTAGCGGTGGATCACTCGGCTCGTGGATCGATGAAGAACGCAGCTAGCTGCGATAACTAGTGCGAATTGCAGACACATTGAGCACTAAGATTTTGAACGCAAATTGCGCCATTGGGTTCATTCCCAATGGCACGTCTGGTTGAGGGTCGAATTTCTAATGCTACTGCTTGATTGCTATTGCCATCGCTTGTTTAGTGGCACATATGCGCGCAAGATAATATAATAATCAAGTGTATGTGTATGTGCGTATGCGTTTGTTTACGTTGTACTACTTGATAAAAGCGTTTTATAATAGCTCGTTTTATAAAACATGCTTTAAATCAGGTACTACAATTAGATGATGATGATGATGATGATGATGATGTTTTGTTGCATATTTCTTTTCATGAATGCAGCTCTAATGCTGACTGATAGCTCCTATCGTTGGAATACTAAAATGTATCATTTAGGAGCATAAAAGTGGCTGTATTTGCAAATGAAATATGTATGTATGTATTATTTTTGAC
>A2
TATCGAGCATTTAAAATAATCTTAATACTGTGCATACGCAATAATTTGCACAGATTTTTTCACACTACCCATTGTATACTATATAATTTATGGTCGCTAGCTGTTATTGGCTTGCAATGACTAATAGTATACATTAATAACGTCGTGATTGTGTTACTGGGTGATATACACTGCAACTGGTATATCGCTAGAGCTCAGTAACGCGTAAATTTTAACAACGGTGTCACGGTTGGCGTCTATGCTCCACCGAGTTGCTGCCCGACCGTCGGTAACGATGAAAAGTGGAGAATAATAAAAGCTTACTTGTAAAAACTTGATCAACTTTTACAAGTGAAGTAGACTTAATAAGCGTCCAGCAAGTGCGCTGCCAACAAGAAATTTTTTTGCATCATAAAAGTGTATTATTATGTAATTTGAATACGATATGATCAATTATGATGATGATGATGATGATACGTTATTAAATTCAAATATTATCACTCTTAGCGGTGGATCACTCGGCTCGTGGATCGATGAAGAACGCAGCTAGCTGCGATAACTAGTGCGAATTGCAGACACATTGAGCACTAAGATTTTGAACGCAAATTGCGCCATTGGGTTCATTCCCAATGGCACGTCTGGTTGAGGGTCGAATTTCTAATGCTACTGCTTGATTGCTATTGCCATCGCTTGTTTAGTGGCACATATGCGCGCAAGATAATATAATAATCAAGTGTATGTGTATGTGCGTATGCGTTTGTTTACGTTGTACTACTTGATAAAAGCGTTTTATAATAGCTCGTTTTATAAAACATGCTTTAAATCAGGTACTACAATTAGATGATGATGATGATGATGATGATGATGTTTTGTTGCATATTTCTTTTCATGAATGCAGCTCTAATGCTGACTGATAGCTCCTATCGTTGGAATACTAAAATGTATCATTTAGGAGCATAAAAGTGGCTGTATTTGCAAATGAAATATGTATGTATGTATTATTTTGAC
>A3
TATCGAGCATTTAAAAATAATCTTAATACTGTGCATACGCAATAATTTGCACAGATTTTTTCACACTACCCATTGTATACTATATAATTTATGGTCGCTAGCTGTTATTGGCTTGCAATGACTAATAGTATACATTAATAACGTCGTGATTGTGTTACTGGGTGATATACACTGCAACTGGTATATCGCTAGAGCTCAGTAACGCGTAAATTTTAACAACGGTGTCACGGTTGGCGTCTATGCTCCACCGAGTTGCTGCCCGACCGTCGGTAACGATGAAAAGTGGAGAATAATAAAAGCTTACTTGTAAAAACTTGATCAACTTTTACAAGTGAAGTAGACTTAATAAGCGTCCAGCAAGTGCGCTGCCAACAAGAAATTTTTTTGCATCATAAAAGTGTATTATTATGTAATTTGAATACGATATGATCAATTATGATGATGATGATGATGATACGTTATTAAATTCAAATATTATCACTCTTAGCGGTGGATCACTCGGCTCGTGGATCGATGAAGAACGCAGCTAGCTGCGATAACTAGTGCGAATTGCAGACACATTGAGCACTAAGATTTTGAACGCAAATTGCGCCATTGGGTTCATTCCCAATGGCACGTCTGGTTGAGGGTCGAATTTCTAATGCTACTGCTTGATTGCTATTGCCATCGCTTGTTTAGTGGCACATATGCGCGCAAGATAATATAATAATCAAGTGTATGTGTATGTGCGTATGCGTTTGTTTACGTTGTACTACTTGATAAAAGCGTTTTATAATAGCTCGTTTTATAAAACATGCTTTAAATCAGGTACTACAATTAGATGATGATGATGATGATGATGATGATGTTTTGTTGCATATTTCTTTTCATGAATGCAGCTCTAATGCTGACTGATAGCTCCTATCGTTGGAATACTAAAATGTATCATTTAGGAGCATAAAAGTGGCTGTATTTGCAAATGAAATATGTATGTATGTATTATTTTTGAC
>P1
TATCGAGCATTTAAAATAATCTTAATACTGTGCATACGCAATAATTTGCACAGATTTTTTCACACTACCATTGTATACTATATAATTTATGGTCGCTAGCTGTTATTGGCTTGCAATGACTAATAGTATACATTAATAACGTCGTGATTGTGTTACTGGGTGATATACACTGCAACTGGTATATCGCTAGAGCTCAGTAACGCGTAAATTTTAACAACGGTGTCACGGTTGGCGTCTATGCTCCACCGAGTTGCTGCCCGACCGTCGGTAACGATGAAAAGTGGAGAATAATAAAAGCTTACTTGTAAAAACTTGATCAACTTTTACAAGTGAAGTAGACTTAATAAGCGTCCAGCAAGTGCGCTGCCAACAAGAAATTTTTTTGCATCATAAAAGTGTATTATTATGTAATTTGAATACGATATGATCAATTATGATGATGATGATGATGATACGTTATTAAATTCAAATATTATCACTCTTAGCGGTGGATCACTCGGCTCGTGGATCGATGAAGAACGCACTAGCTGCGATAACTAGTGCGAATTGCAGACACATTGAGCACTAAGATTTTGAACGCAAATTGCGCCATTGGGTTCATTCCCAATGGCACGTCTGGTTGAGGGTCAAATTTCTAATGCTACTGCTTGATTGCTATTGCCATCGCTTGTTTAGTGGCACATATGCGCGCAAGATAATATAATAATCAAGTGTATGTGTATGTGCGTATGCGTTTGTTTACGTTGTACTACTTGATAAAAGCGTTTTATAATAGCTCGTTTTATAAAACATGCTTTAAATCAGGTACTACAACTAGATGATGATGATGATGATGATGATGATGTTTTGTTGCATATTTCTTTTCATGAATGCAGCTCTAATGCTGACTGATAGCTCCTATCGTTGGAATACTAAAATGTATCATTTAGGAGCATAAAAGTGGCTGTATTTGCAAATGAAATATGTATGTATGTATTATTTGAC
>P2
TATCGAGCATTTAAAATAATCTTAATACTGTGCATACGCAATAATTTGCACAGATTTTTTCACACTACCATTGTATACTATATAATTTATGGTCGCTAGCTGTTATTGGCTTGCAATGACTAATAGTATACATTAATAACGTCGTGATTGTGTTACTGGGTGATATACACTGCAACTGGTATATCGCTAGAGCTCAGTAACGCGTAAATTTTAACAACGGTGTCACGGTTGGCGTCTATGCTCCACCGAGTTGCTGCCCGACCGTCGGTAACGATGAAAAGTGGAGAATAATAAAAGCTTACTTGTAAAAACTTGATCAACTTTTACAAGTGAAGTAGACTTAATAAGCGTCCAGCAAGTGCGCTGCCAACAAGAAATTTTTTTGCATCATAAAAGTGTATTATTATGTAATTTGAATACGATATGATCAATTATGATGATGATGATGATGATACGTTATTAAATTCAAATATTATCACTCTTAGCGGTGGATCACTCGGCTCGTGGATCGATGAAGAACGCAGCTAGCTGCGATAACTAGTGCGAATTGCAGACACATCGAGCACTAAGATTTTGAACGCAAATTGCGCCATCGGGTTCATTCCCAATGGCACGTCTGGTTGAGGGTGGAATTTTTAATGCTACTGCTTGATTGCTATTGCCATCGCTTGTTTAGTGGCACATATGCGCGCAAGATAATATAATAATCAAGTGTATGTGTATGTGCGTATGCGTTTGTTTACGTTGTACTACTTGATAAAAGCGTTTTATAATAGCTCGTTTTATAAAACATCCTTTAAATCAGCTACTACAACTAGATGATGATGATGATGATGATGATGATGTTTTGTTGCATATTTCTTTTCATGAATGCAGCTCTAATGCTGACTGATAGCTCCTATCGTTGGAATACTAAAATGTATCATTTAGGAGCATAAAAGTGGCTGTATTTGCAAATGAAATATGTATGTATGTATATTTTGAC
>P3
TATCGAGCATTTAAAATAATCTTAATACTGTGCATACGCAATAATTTGCACAGATTTTTTCACACTACCATTGTATACTATATAATTTATGGTCGCTAGCTGTTATTGGCTTGCAATGACTAATAGTATACATTAATAACGTCGTGATTGTGTTACTGGGTGATATACACTGCAACTGGTATATCGCTAGAGCTCAGTAACGCGTAAATTTTAACAACGGTGTCACGGTTGGCGTCTATGCTCCACCGAGTTGCTGCCCGACCGTCGGTAACGATGAAAAGTGGAGAATAATAAAAGCTTACTTGTAAAAACTTGATCAACTTTTACAAGTGAAGTAGACTTAATAAGCGTCCAGCAAGTGCGCTGCCAACAAGAAATTTTTTTGCATCATAAAAGTGTATTATTATGTAATTTGAATACGATATGATCAATTATGATGATGATGATGATGATACGTTATTAAATTCAAATATTATCACTCTTAGCGGTGGATCACTCGGCTCGTGGATCGATGAAGAACGCAGCTAGCTGCGATAACTAGTGCGAATTGCAGACACATTGAGCACTAAGATTTTGAACGCAAATTGCGCCATTGGGTTCATTCCCAATGGCACGTCTGGTTGAGGGTCGAATTTCTAATGCTACTGCTTGATTGCTATTGCCATCGCTTGTTTAGTGGCACATATGCGCGCAAGATAATATAATAATCAAGTGTATGTGTATGTGCGTATGCGTTTGTTTACGTTGTACTACTTGATAAAAGCGTTTTATAATAGCTCGTTTTATAAAACATCCTTTAAGATCAGCTACTACAACTAGATGATGATGATGATGATGATGATGATGTTTTGTTGCATATTTCTTTTCATGAATGCAGCTCTAATGCTGACTGATAGCTCCTATCGTTGGAATACTAAAATGTATCATTTAGGAGCATAAAAGTGGCTGTATTTGCAAATGAAATATGTATGTATGTATATTTGAC
>C1
ACGGCAGTTGATCTGAACTCAGGATCACTCGTGTTACACTGCAATCGCGTGTCGCCCTTGTCGTAACAAGGTTTCCGTAGGTGAACCTGCGGAAGGATCATTATCGAGCCAAGAAAAAAAAAAAGTCTCCGAACGTGCATAAGCACAATTTGCACGTATGCGTGAGCCGCGAATCAAGCTGCACACATGTGGTGCCGGTGTAGCCGTCAGCCGTGCTTTATTGGCAGACAATGGCATGTGGCTTGGTGCGTGTTGAGGGGAAATGGGTGACGTGCTGGGCAAGTTAGAAAGGCGCGTCGATAGCGCCCATTTTCTCGCTATTCTTAAACAACGGTGTCCAGTTTGGCGTCTGCGCCTCACCTAGCTATTGCCCGGACCGTCGGTAGCGATGAAAGGTGGGGAGAAAGCTCCTCGTTTCGAGTTGAGTAGACTTAATGAGCATCAGCTGGGATGCCGCCAAAAACCAAAAACACAATCAGTTAAGTTGATGTTGTTGAATTGTCGAGGATGAGCGCTGTTCTCGTGCAACGCTGCGCAGCTTATGTTGTTGTTGCTAGTGAACATGCTCGAGTCGACGAAGTATGTACAAATCTTAGCGGTGGATCACTCGGTTCGTGGATCGATGAAGAACGCAGCTAGCTGCGATAAATAGTGCGAATTGCAGACACATTGAGCACTAAAATTTCGAACGCACATTGCGCCATCGGGTTCATTCCCGTTGGCACGTCTGGCTGAGGGTCAGTATATTAAGGAGTATGATGGGCGCGCCAATTTATGGAATGTGATTAACGCGCAAGGTTGTGGTGCATTCGGTGAGCTATGCTGGTGTGGTAATGGATATTGTGCAATTGTACAGCGTACCTTGCCAAGGAAATATTCGCACAAGAAATGGCTGTCGTTTGCTCGTAAAGAGGCAAAATTGGCCATGAGTGTATGTTGCGTTGCTTCACGATACGGCCTCCAGCAAACGTTGTTTATTGTTTGGTTGTGGCAGCATCCAGGTTGGAGGTGGCGTTATCGGTCGCTTGAATGAGGAATGCATGGCGAATGGTTGAAATGAGATTTTTTTTTTGACCTCAGCTCAGTCGTGAGCACCCGCTGAATTTAAGCATAAGGGCGACACGCGATTGCAGTCTTGAGTCCACCTGAAGGAGTCAAA
>C2
ACGGCAGTTGATCTGAACTCAGGATCACTCGTGTTACACTGCAATCGCGTGTCGCCCTTGTCGTAACAAGGTTTCCGTAGGTGAACCTGCGGAAGGATCATTATCGAGCCAAGAAAAAAAAAAAGTCTCCGAACGTGCATAAGCACAATTTGCACGTATGCGTGAGCCGCGAAGCAAGCTGCACACATGTGGTGCCGGTGTAGCCGTCAGCCGTGCTTTATTGGCAGACAATGGCATGTGGCTTGGTGCGTGTTGAGGGGAAATGGGTGACGTGCTGGGCAAGTTAGAAAGGCGCGTCGATAGCGCCCATTTTCTCGCTATTCTTAAACAACGGTGTCCAGTTTGGCGTCTGCGCCTCACCTAGCTATTGCCCGGACCGTCGGTAGCGATGAAAGGTGGGGAGAAAGCTCCTCGTTTCGAGTTGAGTAGACTTAATGAGCATCAGCTGGGATGCCGCCAAAAACCAAAAACACAATCAGTTAAGTTGATGTTGTTGAATTGTCGAGGATGAGCGCTGTTCTCGTGCAACGCTGCGCAGCTTATGTTGTTGTTGCTAGTGAACATGCTCGAGTCGACGAAGTATGTACAAATCTTAGCGGTCGATCACTCGGTTCGTGGATCGATGAAGAACGCAGCTAGCTGCGATAAATAGTGCGAATTGCAGACACATTGAGCACTAAAATTTCGAACGCACATTGCGCCATCGGGTTCATTCCCGTTGGCACGTCTGGCTGAGGGTCAGTATATTAAGGAGTATGATGGGCGCGCCAATTTATGGAATGTGATTAACGCGCAAGGTTGTGGTGCATTCGGTGAGCTATGCTGGTGTGGTAATGGATATTGTGCAATTGTACAGCGTACCTTGCCAAGGAAATATTCGCACAAGAAATGGCTGTCGTTTGCTCGTAAAGAGGCAAAATTGGCCATGAGTGTATGTTGCGTTGCTTCACGATACGGCCTCCAGCAAACGTTGTTTATTGTTTGGTTGTGGCAGCATCCAGGTTGGAGGTGGCGTTATCGGTCGCTTGAATGAGGAATGCATGGCGAATGGTTGAAATGAGATTTTTTTTTTTGACCTCAGCTCAGTCGTGAGCACCCGCTGAATTTAAGCATAAGGGCGACACGCGATTGCAGTCTTGAGTCCACCTGAAGGAGTCAAA
>C3
ACGGCAGTTGATCTGAACTCAGGATCACTCGTGTTACACTGCAATCGCGTGTCGCCCTTGTCGTAACAAGGTTTCCGTAGGTGAACCTGCGGAAGGATCATTATCGAGCCAAGAAAAAAAAAAAGTCTCCGAACGTGCATAAGCACAATTTGCACGTATGCGTGAGCCGCGAATCAAGCTGCACACATGTGGTGCCGGTGTAGCCGTCAGCCGTGCTTTATTGGCAGACAATGGCATGTGGCTTGGTGCGTGTTGAGGGGAAATGGGTGACGTGCTGGGCAAGTTAGAAAGGCGCGTCGATAGCGCCCATTTTCTCGCTATTCTTAAACAACGGTGTCCAGTTTGGCGTCTGCGCCTCACCTAGCTATTGCCCGGACCGTCGGTAGCGATGAAAGGTGGGGAGAAAGCTCCTCGTTTCGAGTTGAGTAGACTTAATGAGCATCAGCTGGGATGCCGCCAAAAACCAAAAACACAATCAGTTAAGTTGATGTTGTTGAATTGTCGAGGATGAGCGCTGTTCTCGTGCAACGCTGCGCAGCTTATGTTGTTGTTGCTAGTGAACATGCTCGAGTCGACGAAGTATGTACAAATCTTAGCGGTGGATCACTCGGTTCGTGGATCGATGAAGAACGCAGCTAGCTGCGATAAATAGTGCGAATTGCAGACACATTGAGCACTAAAATTTCGAACGCACATTGCGCCATCGGGTTCATTCCCGTTGGCACGTCTGGCTGAGGGTCAGTATATTAAGGAGTATGATGGGCGCGCCAATTTATGGAATGTGATTAACGCGCAAGGTTGTGGTGCATTCGGTGAGCTATGCTGGTGTGGTAATGGATATTGTGCAATTGTACAGCGTACCTCGCCAAGGAAATATTCGCACAAGAAATGGCTGTCGTTTGCTCGTAAAGAGGCAAAATTGGCCATGAGTGTATGTTGTGTTGCTTCACGATACGGCCTCCAGCAAACGTTGTTTATTGTTTGGTTGTGGCAGCATCCAGGTTGGAGGTGGCGTTATCGGTCGCTTGAATGAGGAATGCATGGCGAATGGTTGAAATGAGATTTTTTTTTTGACCTCAGCTCAGTCGTGAGCACCCGCTGAATTTAAGCATAAGGGCGACACGCGATTGCAGTCTTGAGTCCACCTGAAGGAGTCAAA
>CL1
TTTGAATCCTTCAGGTGGACTCAAGACTGCAATCGCGTGTCGCCCTTGTCGTAACAAGGTTTCCGTAGGTGAACCTGCGGAAGGATCATTATCGAGCCAAGAAAAAAAAAAGTCTCCGAACGTGCATAAGCACAATTTGCACGTATGCGTGAGCCGCGAATCAAGCTGCACACATGTGGTGCCGGTGTAGCCGTCAGCCGTGCTTTATTGGCAGACAATGGCATGTGGCTTGGTGCGTGTTGAGGGGAAATGGGTGACGTGCTGGGCAAGTTAGAAAGGCGCGTCGATAGCGCCCATTTTCTCGCTATTCTTAAACAACGGTGTCCAGTTTGGCGTCTGCGCCTCACCTAGCTATTGCCCGGACCGTCGGTAGCGATGAAAGGTGGGGAGAAAGCTCCTCGTTTCGAGTTGAGTAGACTTAATGAGCATCAGCTGGGATGCCGCCAAAAACCAAAAACACAATCAGTTAAGTTGATGTTGTTGAATTGTCGAGGATGAGCGCTGTTCTCGTGCAACGCTGCGCAGCTTATGTTGTTGTTGCTAGTGAACATGCTCGAGTCGACGAAGTATGTACAAATCTTAGCGGTGGATCACTCGGTTCGTGGATCGATGAAGAACGCAGCTAGCTGCGATAAATAGTGCGAATTGCAGACACATTGAGCACTAAAATTTCGAACGCACATTGCGCCATCGGGTTCATTCCCGTTGGCACGTCTGGCTGAGGGTCACAATATTATGAAGTAGGATCGGCGCGCCTATTTATGGAATGTGCTTAACGCGCAACGTTCTGGTGCATTCTCTCGCAAGGTGCATTCGGTGAGCTATGGTGGTGTGGTAATGGATATTGTGCAATTATACCGCGTACCTTGCCAAGCCAATATACGCACAAGAAATCGCTGTCGTTTGCTCGTAAAGAGGCGAAATTGGCCATCGGTGTATGTTGTGCTGCCTGACGATACGGCCTCCAGCAAACGTTGTTTATTGCTTGGTGGTAGCAGCATTCAAGTTGGAGGTGACGTTATCGGTCGCTTGAAGGAGGAATGCATGGCGAATGGTTGAAATGAGAGATTTTTTTTTTGACCTCAGCTCAGTCGTGAGCACCCGCTGAATTTAAGCATAAGGGCGACACGCGATTGCAGTGTAACACGAGTGATCCTGAGTTCAGATCAACTGCCGT
>CL2
TTTGAATCCTTCAGGTGGACTCAAGACTGCAATCGCGTGTCGCCCTTGTCGTAACAAGGTTTCCGTAGGTGAACCTGCGGAAGGATCATTATCGAGCCAAGAAAAAAAAAAGTCTCCGAACGTGCATAAGCACAATTTGCACGTATGCGTGAGCCGCGAATCAAGCTGCACACATGTGGTGCCGGTGTAGCCGTCAGCCGTGCTTTATTGGCAGACAATGGCATGTGGCTTGGTGCGTGTTGAGGGGAAATGGGTGACGTGCTGGGCAAGTTAGAAAGGCGCGTCGATAGCGCCCATTTTCTCGCTATTCTTAAACAACGGTGTCCAGTTTGGCGTCTGCGCCTCACCTAGCTATTGCCCGGACCGTCGGTAGCGATGAAAGGTGGGGAGAAAGCTCCTCGTTTCGAGTTGAGTAGACTTAATGAGCATCAGCTGGGATGCCGCCAAAAACCAAAAACACAATCAGTTAAGTTGATGTTGTTGAATTGTCGAGGATGAGCGCTGTTCTCGTGCAACGCTGCGCAGCTTATGTTGTTGTTGCTAGTGAACATGCTCGAGTCGACGAAGTATGTACAAATCTTAGCGGTGGATCACTCGGTTCGTGGATCGATGAAGAACGCAGCTAGCTGCGATAAATAGTGCGAATTGCAGACACATTGAGCACTAAAATTTCGAACGCACATTGCGCCATCGGGTTCATTCCCGTTGGCACGTCTGGCTGAGGGTCAGTATATTAAGGAGTATGATGGGCGCGCCAATTTATGGAATGTGATTAACGCGCAAGGTTGTGGTGCATTCTCTCGCAAGGTGCATTCGGTGAGCTATGCTGGTGTGGTAATGGATATTGTGCAATTGTACAGCGTACCTTGCCAAGGAAATATTCGCACAAGAAATGGCTGTCGTTTGCTCGTAAAGAGGCAAAATTGGCCATGAGTGTATGTTGCGTTGCTTCACGATACGGCCTCCAGCAAACGTTGTTTATTGTTTGGTTGTGGCAGCATCCAGGTTGGAGGTGGCGTTATCGGTCGCTTGAATGAGGAATGCATGGCGAATGGTTGAAATGAGATTTTTTTTTTTTGACCTCAGCTCAGTCGTGAGCACCCGCTGAATTTAAGCATAAGGGCGACACGCGATTGCAGTGTAACACGAGTGATCCTGAGTTCAGATCAACTGCCGT
>CL3
TTTGAATCCTTCAGGTGGACTCAAGACTGCAATCGCGTGTCGCCCTTGTCGTAACAAGGTTTCCGTAGGTGAACCTGCGGAAGGATCATTATCGAGCCAAGAAAAAAAAAAGTCTCCGAACGTGCATAAGCACAATTTGCACGTATGCGTGAGCCGCGAATCAAGCTGCACACATGTGGTGCCGGTGTAGCCGTCAGCCGTGCTTTATTGGCAGACAATGGCATGTGGCTTGGTGCGTGTTGAGGGGAAATGGGTGACGTGCTGGGCAAGTTAGAAAGGCGCGTCGATAGCGCCCATTTTCTCGCTATTCTTAAACAACGGTGTCCAGTTTGGCGTCTGCGCCTCACCTAGCTATTGCCCGGACCGTCGGTAGCGATGAAAGGTGGGGAGAAAGCTCCTCGTTTCGAGTTGAGTAGACTTAATGAGCATCAGCTGGGATGCCACCAAAAACCAAAAACACAATCAGTTAAGTTGATGTTGTTGAATTGTCGAGGATGAGCGCTGTTCTCGTGCAACGCTGCGCAGCTTATGTTGTTGTTGCTAGTGAACATGCTCGAGTCGACGAAGTATGTACAAATCTTAGCGGTGGATCACTCGGTTCGTGGATCGATGAAGAACGCAGCCAGCTGCGATAAATAGTGCGAATTGCAGACACATTGAGCACTAACATTTCGAACGCACATTGCGCCATCGGGTTCATTCCCATTGGCACGTCTGGCTGAGGGTGAGAATATTATGGAGTACGATCGGCGCGCGTATGTATGGAATGTGCTTAACGCACAGCGTGCTGGTGCATTCTTTCGCAAGGTGCATTCGGTAAGCTATGGTGGTGTGGTAGTCGATATTGTGTAATTATACAGCGTACCTTGCCAACTCTATAAACGCACAAGAACTGCCTGTCGTTTGCTCGTAAAGAGGCGAATATGGCCATCGGTTTGTGTTGTGCTGCTTCACGATACGGCCTCCAGCAAACGTTGCTTGTTGCTTGGCAATATCAGCATTCAGGTTGGAGGTAACGTTATCGGCCGCTTGAAGAAGGAATACGTGGCGAGTGGTTGAAATGAGACTTACTTTTTTGACCTCAGCTCAGTGGTGACCACCCGCTGAATTTAAGCATAAGGGCGACACGCGATTGCAGTGTAACACGAGTGATCCTGAGTTCAGATCAACTGCCGT
>S1
TCGAGCAAACACAAGTCTCCGAACGTGCATAAGTACCATTTGCGCGTATACGTGAGCCGTACGAGCGGTTGCACACACACATTGTTCGCATACACACAACATGGTGTGTGATGATGGTTGGTGGTGATAATAGCAGTCAGCTGGGTTTTTTGCAGACAATTGCATGCGACCTATCGTACGTTGAGGGTGAATAGGTGACGCGTTGGGCTAGTTAGAAAGGCGTGTCGCTAGCGCTTATTTACTCGCTATTTCGTAACAACGGTGTCCATGTTGGCGTCTACGCCTCACCCAGCTATCCGCCTGGACCGTCGGTAGCAATTTGAAAGGTGGGGAGGAAGCTCCTCGTTTTGAGTCGAGCAGACTTAATGAGCCTCGGCTAGGAGGCCGCCAACCAAGCCTGAACACAACACAAAGTAATCAACAATTCTTTTTCAATGTACGGAAGTAACGCATGTAATCTTTCGTTACACTTCAATGTACAAATCTTAGCGGTGGATCACTCGGTTCGTGGATCGATGAAGAACGCAGCTAGCTGCGATAAATAGTGCGAATTGCAGACACATTGAGCACTAAAAATTCGAACGCACATTGCGCCATCGGGTTCATTCCCGTTGGCACGTCTGGCTGAGGGTCGAAGTTTTCCAAAAATTAAGCCGTTTGTGGATGCCGATGCTTGATGGGCTAGCTAGGCTAGTCAGCCAGCTAATCAACGCATGTTCACACCTAAATATTTTACGGTGTATTCGGTGAGCTATGGCGTATGGTACGATGATTTAAACGCATACCCATCCATACCTTACCATTAAGTATTTCTACAACAATGTATTGTCGTTGTCATCGCTGGTTGTGAGACCAACCAGACGAGAATGGTCGTTAATGATGTTTTCATGTCGCCTGCCTCCAGCGTGTATTGTTTTTGATCTAACAATATGGCTTGCTTGATGGTTGGAGGAGAGGAGGAGCTTGTTGTGTTGAGCCGCGTATTGTGACAACACAGCAGTGAAAACGAAAAAATCGGCCATAAATTAAGTGACCTCA
>S2
TCGAGCAAACACAAGTCTCCGAACGTGCATAAGTACCATTTGCGCGTATACGTGAGCCGTACGAGCGGTTGCACACACACATTGTTCGCATACACACAACATGGTGTGTGATGATGGTTGGTGGTGATAATAGCAGTCAGCTGGGTTTTTTGCAGACAATTGCATGCGACCTATCGTACGTTGAGGGTGAATAGGTGACGCGTTGGGCTAGTTAGAAAGGCGTGTCGCTAGCGCTTATTTACTCGCTATTTCGTAACAACGGTGTCCATGTTGGCGTCTACGCCTCACCCAGCTATCCGCCTGGACCGTCGGTAGCAATTTGAAAGGTGGGGAGGAAGCTCCTCGTTTTGAGTCGAGCAGACTTAATGAGCCTCGGCTAGGAGGCCGCCAACCAAGCCTGAACACAACACAAAGTAATCAACAATTCTTTTTCAATGTACGGAAGTAACGCATGTAATCTTTCGTTACACTTCAATGTACAAATCTTAGCGGTGGATCACTCGGTTCGTGGATCGATGAAGAACGCAGCTAGCTGCGATAAATAGTGCGAATTGCAGACACATTGAGCACTAAAAATTCGAACGCACATTGCGCCATCGGGTTCATTCCCGTTGGCACGTCTGGCTGAGGGTCGAAGTTTTCCAAAAATTAAGCCGTTTGTGGATGCCGATGCTTGATGGGCTAGCTAGGCTAGTCAGCCAGCTAATCAACGCATGTTCACACCTAAATATTTTACGGTGTATTCGGTGAGCTATGGCGTATGGTACGATGATTTAAACGCATACCCATCCATACCTTACCATTAAGTATTTCTACAACAATGTATTGTCGTTGTCATCGCTGGTTGTGAGACCAACCAGACGAGAATGGTCGTTAATGATGTTTTCATGTCGCCTGCCTCCAGCGTGTATTGTTTTTGATCTAACAATATGGCTTGCTTGATGGTTGGAGGAGAGGAGGAGCTTGTTGTGTTGAGCCGCGTATTGTGACAACACAGCAGTGAAAACGAAAAAATCGGCCATAAATTAATGTTGACTCA
>S3
TCGAGCAAACACAAGTCTCCGAACGTGCATAAGTACCATTTGCGCGTATACGTGAGCCGTACGAGCGGTTGCACACACACATTGTTCGCATACACACAACATGGTGTGTGATGATGGTTGGTGGTGATAATAGCAGTCAGCTGGGTTTTTTGCAGACAATTGCATGCGACCTATCGTACGTTGAGGGTGAATAGGTGACGCGTTGGGCTAGTTAGAAAGGCGTGTCGCTAGCGCTTATTTACTCGCTATTTCGTAACAACGGTGTCCATGTTGGCGTCTACGCCTCACCCAGCTATCCGCCTGGACCGTCGGTAGCAATTTGAAAGGTGGGGAGGAAGCTCCTCGTTTTGAGTCGAGCAGACTTAATGAGCCTCGGCTAGGAGGCCGCCAACCAAGCCTGAACACAACACAAAGTAATCAACAATTCTTTTTCAATGTACGGAAGTAACGCATGTAATCTTTCGTTACACTTCAATGTACAAATCTTAGCGGTGGATCACTCGGTTCGTGGATCGATGAAGAACGCAGCTAGCTGCGATAAATAGTGCGAATTGCAGACACATTGAGCACTAAAAATTCGAACGCACATTGCGCCATCGGGTTCATTCCCGTTGGCACGTCTGGCTGAGGGTCGAAGTTTTCCAAAAATTAAGCCGTTTGTGGATGCCGATGCTTGATGGGCTAGCTAGGCTAGTCAGCCAGCTAATCAACGCATGTTCACACCTAAATATTTTACGGTGTATTCGGTGAGCTATGGCGTATGGTACGATGATTTAAACGCATACCCATCCATACCTTACCATTAAGTATTTCTACAACAATGTATTGTCGTTGTCATCGCTGGTTGTGAGACCAACCAGACGAGAATGGTCGTTAATGATGTTTTCATGTCGCCTGCCTCCAGCGTGTATTGTTTTTGATCTAACAATATGGCTTGCTTGATGGTTGGAGGAGAGGAGGAGCTTGTTGTGTTGAGCCGCGTATTGTGACAACACAGCAGTGAAAACGAAAAAATCGGCCATAAATAATGTTGACTCA
>B1
GATCATTATCGAGCGAAAAAGAAAAGCCTCCGAACGTGCATAAGCACCATTTGCGCGTATAAGTGAGCCATATAGTGAGTTGCACACTAATGTGGTGATGTGATAGCAGTCAGCCGTGTTTTTGGCAGATAATTGCATGTAATTTGCTATGTGTTGAGGGGAAATAGGTGCCATGTTGGGCTAGATATGCCGCTAGCGCTTATTTTCCCGTTATTTCGTAACAACGGTGTCCAATTTGGCGTCTACGCTTCACCGAGCTATCGCCTGGACCGTCGGTAGCGATGAAAGGTGGAGAGAAAGCTCCTCGTTTCGAGTCGAGTAGACTTAATGAGCCTCAGCTAGGAGGCCGCCAAAACCCAAAAAACACAACCACTTTTAAAAATCTATTCGAATGAAAGATGCTAAATTTGTTTAGTATCTTCGAATCGAGATATATAAATCTTAGCGGTGGATCACTCGGTTCGTGGATCGATGAAGAACGCAGCTAGCTGCGATAAATAGTGCGAATTGCAGACACATTGAGCACTAAAAATTCGAACGCACATTGCGTCATCGGGTTCATTCCCGTTGGCACGTCTGGCTGAGGGTTGAAATATTGAAAGAATTGCCATTTATGAATTTTCAACATGGCATATGCGATAAGCTATGATGGTGGACGAATGAAAGAAGTACTATCGTACCTTCTTTAGCATATGTGATGCAATAACTCGTTGTCATTTGCTCAAACGAGATGAGAAGAGAGAATATATGTATTAAGAACTTATCGCGGCTCTTAAAAGTCGATTCCAGCGTGTATTGTTATGGATCTAGCAATATGTCGTAGTTGGAAAAAAAAGTTAAGCGATAATGATGTATATAAAAGTTCTTT
>B2
GGTCATTATCGAGCGAAAAGAAAAGCCTCCGAACGTGCATAAGCACCATTTGCGCGTATAAGTGAGCCATATAGTGAGTTGCACACTAATGTGGTGATGTGATAGCAGTCAGCCGTGTTTTTGGCAGATAATTGCATGTAATTTGCTATGTGTTGAGGGGAAATAGGTGCCATGTTGGGCTAGATATGCCGCTAGCGCTTATTTTCCCGTTATTTCGTAACAACGGTGTCCAATTTGGCGTCTACGCTTCACCGAGCTATCGCCTGGACCGTCGGTAGCGATGAAAGGTGGAGAGAAAGCTCCTCGTTTCGAGTCGAGTAGACTTAATGAGCCTCAGCTAGGAGGCCGCCAAAACCCAAAAAACACAACCACTTTTAAAAATCTATTCGAATGAAAGATGCTAAATTTGTTTAGTATCTTCGAATCGAGATATATAAATCTTAGCGGTGGATCACTCGGTTCGTGGATCGATGAAGAACGCAGCTAGCTGCGATAAATAGTGCGAATTGCAGACACATTGAGCACTAAAAATTCGAACGCACATTGCGTCATCGGGTTCATTCCCGTTGGCACGTCTGGCTGAGGGTTGAAATATTGAAAGAATTGCCATTTATGAATTTTCAACATGGCATATGCGATAAGCTATGATGGTGGACGAATGAAAGAAGTACTATCGTACCTTCTTTAGCATATGTGATGCAATAACTCGTTGTCATTTGCTCAAACGAGATGAGAAGAGAGAATATATGTATTAAGAACTTATCGCGGCTCTTAAAAGTCGATTCCAGCGTGTATTGTTATGGATCTAGCAATATGTCGTAGTTGGAAAAAAAAGTTAAGCGATAATGATGTATATAAAAGTTCTTT
>B3
GATCATTATCGAGCGAAAAAGAAAAGCCTCCGAACGTGCATAAGCACCATTTGCGCGTATAAGTGAGCCATATAGTGAGTTGCACACTAATGTGGTGATGTGATAGCAGTCAGCCGTGTTTTTGGCAGATAATTGCATGTAATTTGCTATGTGTTGAGGGGAAATAGGTGCCATGTTGGGCTAGATATGCCGCTAGCGCTTATTTTCCCGTTATTTCGTAACAACGGTGTCCAATTTGGCGTCTACGCTTCACCGAGCTATCGCCTGGACCGTCGGTAGCGATGAAAGGTGGAGAGAAAGCTCCTCGTTTCGAGTCGAGTAGACTTAATGAGCCTCAGCTAGGAGGCCGCCAAAACCCAAAAAACACAACCACTTTTAAAAATCTATTCGAATGAAAGATGCTAAATTTGTTTAGTATCTTCGAATCGAGATATATAAATCTTAGCGGTGGATCACTCGGTTCGTGGATCGATGAAGAACGCAGCTAGCTGCGATAAATAGTGCGAATTGCAGACACATTGAGCACTAAAAATTCGAACGCACATTGCGTCATCGGGTTCATTCCCGTTGGCACGTCTGGCTGAGGGTTGAAATATTGAAAGAATTGCCATTTATGAATTTTCAACATGGCATATGCGATAAGCTATGATGGTGGACGAATGAAAGAAGTACTATCGTACCTTCTTTAGCATATGTGATGCAATAACTCGTTGTCATTTGCTCAAACGAGATGAGAAGAGAGAATATATGTATTAAGAACTTATCGCGGCTCTTAAAAGTCGATTCCAGCGTGTATTGTTATGGATCTAGCAATATGGTCGTAGTTGGAAAAAAAAGTTAAGCGATAATGATGTATATAAAAGTTCTTT
