# Supplementary material for: Molecular Identification and Phylogenetic Analysis of Ascarids in Wild Animals
Source: Front Vet Sci. 2022 Apr 29;9:891672. doi: 10.3389/fvets.2022.891672 (PMC9100682; doi:10.3389/fvets.2022.891672)
Supplement: Supplementary file 5 [file Data_Sheet_1.ZIP › Raw Data/ITS/S1-S3/S1_BD1.seq]

TCCGGAGGATCTTTCGAGCAAACACAAGTCTCCGAACGTGCATAAGTACCATTTGCGCGTATACGTGAGCCGTACGAGCGGTTGCACACACACATTGTTCGCATACACACAACATGGTGTGTGATGATGGTTGGTGGTGATAATAGCAGTCAGCTGGGTTTTTTGCAGACAATTGCATGCGACCTATCGTACGTTGAGGGTGAATAGGTGACGCGTTGGGCTAGTTAGAAAGGCGTGTCGCTAGCGCTTATTTACTCGCTATTTCGTAACAACGGTGTCCATGTTGGCGTCTACGCCTCACCCAGCTATCCGCCTGGACCGTCGGTAGCAATTTGAAAGGTGGGGAGGAAGCTCCTCGTTTTGAGTCGAGCAGACTTAATGAGCCTCGGCTAGGAGGCCGCCAACCAAGCCTGAACACAACACAAAGTAATCAACAATTCTTTTTCAATGTACGGAAGTAACGCATGTAATCTTTCGTTACACTTCAATGTACAAATCTTAGCGGTGGATCACTCGGTTCGTGGATCGATGAAGAACGCAGCTAGCTGCGATAAATAGTGCGAATTGCAGACACATTGAGCACTAAAAATTCGAACGCACATTGCGCCATCGGGTTCATTCCCGTTGGCACGTCTGGCTGAGGGTCGAAGTTTTCCAAAAATTAAGCCGTTTGTGGATGCCGATGCTTGATGGGCTAGCTAGGCTAGTCAGCCAGCTAATCAACGCATGTTCACACCTAAATATTTTACGGTGTATTCGGTGAGCTATGGCGTATGGTACGATGATTTAAACGCATACCCATCCATACCTTACCATTAAGTATTTCTACAACAATGTATTGTCGTTGTCATCGCTGGTTGTGAGACCAACCAGACGAGAATGGTCGTTAATGATGTTTTCATGTCCCCTGCCTCCAGCGTGGATTGGTTTTGATCTAACAATATGGCTTGCTTG
